# Supplementary material for: Habitat- and soil-related drivers of the root-associated fungal community of Quercus suber in the Northern Moroccan forest
Source: PLoS One. 2017 Nov 20;12(11):e0187758. doi: 10.1371/journal.pone.0187758 (PMC5695781; doi:10.1371/journal.pone.0187758)
Supplement: S1 File — (ZIP) [file pone.0187758.s001.zip]

Archive with 1 entries (1 files):
- S1 File.html
