# Supplementary material for: Habitat- and soil-related drivers of the root-associated fungal community of Quercus suber in the Northern Moroccan forest
Source: PLoS One. 2017 Nov 20;12(11):e0187758. doi: 10.1371/journal.pone.0187758 (PMC5695781; doi:10.1371/journal.pone.0187758)
Supplement: S1 Table — (XLSX) [file pone.0187758.s002.xlsx]

## Sheet: Table_S1
Table S1. Taxonomic affiliation of root associated fungal OTUs the Moroccan cork oak forest (Maâmora, Benslimane, Chefchaoun)
OTU 1	number of sequences	phylum	class	order	family	genus	species	identity (%)	reference2
11	9014	Ascomycota	Dothideomycetes	Hysteriales	Gloniaceae	Cenococcum	Cenococcum geophilum	96.5	Cenococcum_geophilum|AY394919|SH199612.07FU
14	124	Basidiomycota	Agaricomycetes	Thelephorales	Thelephoraceae	unidentified	Thelephoraceae sp	98.3	Thelephoraceae_sp|EU427330|SH184510.07FU
16 C:N	3230	Basidiomycota	Agaricomycetes	Russulales	Russulaceae	unidentified	Russulaceae sp	97.6	Russulaceae_sp|GQ221662|SH220816.07FU
17 C:N	5448	Basidiomycota	Agaricomycetes	Thelephorales	Thelephoraceae	Tomentella	Tomentella atramentaria	99.6	Tomentella_atramentaria|UDB016488|SH178632.07FU
20	19	Basidiomycota	Agaricomycetes	Agaricales	Hydnangiaceae	unidentified	Hydnangiaceae sp	96.7	Hydnangiaceae_sp|UDB017489|SH220988.07FU
25	1326	Basidiomycota	Agaricomycetes	Russulales	Russulaceae	Russula	Russula violeipes	91.8	Russula_violeipes|KF361779|SH191296.07FU
26	1393	Ascomycota	Leotiomycetes	Helotiales	unidentified	unidentified	Helotiales sp	98.5	Helotiales_sp|GQ221644|SH205740.07FU
28 C:N	294	Ascomycota	Dothideomycetes	Pleosporales	Massarinaceae	Saccharicola	Saccharicola sp CBMAI 1030	73.4	Saccharicola_sp_CBMAI_1030|GQ370379|SH180765.07FU
29	898	Basidiomycota	Agaricomycetes	Russulales	Russulaceae	Russula	Russula sp	99.6	Russula_sp|UDB005834|SH202443.07FU
30	1843	Basidiomycota	Agaricomycetes	Agaricales	Inocybaceae	Inocybe	Inocybe subporospora	82.5	Inocybe_subporospora|JF908245|SH185206.07FU
32 CH	1117	Ascomycota	Dothideomycetes	Hysteriales	Gloniaceae	Cenococcum	Cenococcum geophilum	96.5	Cenococcum_geophilum|AY394919|SH199612.07FU
33 MA, C:N	2014	Ascomycota	Eurotiomycetes	Chaetothyriales	Herpotrichiellaceae	Cladophialophora	Cladophialophora sp	87.9	Cladophialophora_sp|GU083193|SH213261.07FU
34	25	Basidiomycota	Agaricomycetes	Sebacinales	Sebacinaceae	Sebacina	Sebacina sp	99	Sebacina_sp|UDB005437|SH197137.07FU
36	530	Ascomycota	Sordariomycetes	Hypocreales	Incertae_sedis	Ilyonectria	Ilyonectria estremocensis	98.2	Ilyonectria_estremocensis|JF735320|SH238190.07FU
37	1386	Basidiomycota	Agaricomycetes	Sebacinales	Sebacinaceae	unidentified	Sebacinaceae sp	98.1	Sebacinaceae_sp|HM105519|SH214653.07FU
38 C:N	1024	Basidiomycota	Agaricomycetes	Thelephorales	Thelephoraceae	unidentified	Thelephoraceae sp	97	Thelephoraceae_sp|HQ336665|SH177948.07FU
44	369	Ascomycota	Sordariomycetes	Hypocreales	Nectriaceae	unidentified	Nectriaceae sp	98.9	Nectriaceae_sp|KF528003|SH204422.07FU
45 pH	540	Ascomycota	Dothideomycetes	Pleosporales	Lophiostomataceae	Lophiostoma	Lophiostoma cf cynaroidis A33	100	Lophiostoma_cf_cynaroidis_A33|JX434669|SH216763.07FU
46	578	Ascomycota	Eurotiomycetes	Chaetothyriales	Herpotrichiellaceae	unidentified	Herpotrichiellaceae sp	96.8	Herpotrichiellaceae_sp|KF385366|SH194030.07FU
47	21	Basidiomycota	Agaricomycetes	Thelephorales	Thelephoraceae	Tomentella	Tomentella sp	97.9	Tomentella_sp|JX630689|SH184521.07FU
49	2454	Basidiomycota	Agaricomycetes	Agaricales	Cortinariaceae	Cortinarius	Cortinarius sp	99.6	Cortinarius_sp|JF506747|SH222639.07FU
51 pH	2592	Basidiomycota	Agaricomycetes	Agaricales	Hygrophoraceae	Hygrophorus	Hygrophorus cossus	96.9	Hygrophorus_cossus|UDB000582|SH211001.07FU
52	943	Basidiomycota	Agaricomycetes	Russulales	Russulaceae	Russula	Russula sp	97.3	Russula_sp|KF879462|SH176563.07FU
53	71	Ascomycota	Leotiomycetes	Helotiales	unidentified	unidentified	Helotiales sp	99.5	Helotiales_sp|JN847503|SH201693.07FU
55	714	Basidiomycota	Agaricomycetes	Thelephorales	Thelephoraceae	unidentified	Thelephoraceae sp	95.8	Thelephoraceae_sp|UDB008833|SH184607.07FU
56 CH	151	Ascomycota	Dothideomycetes	Hysteriales	Gloniaceae	Cenococcum	Cenococcum geophilum	96.5	Cenococcum_geophilum|AY394919|SH199612.07FU
58	1594	Basidiomycota	Agaricomycetes	Russulales	Russulaceae	Russula	Russula sp	98.7	Russula_sp|DQ990846|SH218427.07FU
59	256	Ascomycota	Leotiomycetes	Helotiales	Dermateaceae	Cryptosporiopsis	Cryptosporiopsis brunnea	97.5	Cryptosporiopsis_brunnea|AF149074|SH201603.07FU
60 C:N	1260	Basidiomycota	Agaricomycetes	Russulales	Russulaceae	Lactarius	Lactarius sp	98.8	Lactarius_sp|FJ897203|SH214493.07FU
61	10	Ascomycota	Pezizomycetes	Pezizales	Pezizaceae	Terfezia	Terfezia pini	98.7	Terfezia_pini|HM056210|SH193718.07FU
62	172	Ascomycota	Dothideomycetes	Hysteriales	Gloniaceae	Cenococcum	Cenococcum geophilum	96.5	Cenococcum_geophilum|AY818608|SH199616.07FU
64	36	Basidiomycota	Agaricomycetes	Thelephorales	Thelephoraceae	unidentified	Thelephoraceae sp	95.7	Thelephoraceae_sp|HM849637|SH189391.07FU
65	28	Basidiomycota	Agaricomycetes	Thelephorales	Thelephoraceae	Tomentella	Tomentella sp	95.4	Tomentella_sp|DQ974772|SH177791.07FU
66 C:N	347	Basidiomycota	Agaricomycetes	Thelephorales	Thelephoraceae	Tomentella	Tomentella sp	98.7	Tomentella_sp|DQ974772|SH177791.07FU
67	25	Basidiomycota	Agaricomycetes	Thelephorales	Thelephoraceae	Tomentella	Tomentella sp	98.7	Tomentella_sp|UDB008939|SH177854.07FU
69 BE, C:N	311	Ascomycota	Sordariomycetes	Hypocreales	Incertae_sedis	Ilyonectria	Ilyonectria mors-panacis	98.2	Ilyonectria_mors-panacis|JF735288|SH202967.07FU
70	9	Basidiomycota	Agaricomycetes	Sebacinales	Sebacinaceae	Sebacina	Sebacina sp	96.6	Sebacina_sp|UDB013560|SH214614.07FU
71	15	Basidiomycota	Agaricomycetes	Thelephorales	Thelephoraceae	Tomentella	unidentified	95.2	Tomentella_sp|UDB016496|SH177856.07FU,Tomentella_sp|FR852159|SH177876.07FU,Tomentella_sp_11_SGT_2012|JX030270|SH177920.07FU
72 MA	37	Basidiomycota	Agaricomycetes	Russulales	Russulaceae	Russula	Russula sp	96.8	Russula_sp|DQ061909|SH190336.07FU
73	2	Basidiomycota	Agaricomycetes	Agaricales	Inocybaceae	unidentified	Inocybaceae sp	98.6	Inocybaceae_sp|JQ975964|SH219802.07FU
74	93	Ascomycota	Dothideomycetes	Pleosporales	unidentified	unidentified	Pleosporales sp	97.7	Pleosporales_sp|AY833036|SH203716.07FU
75 MA	1270	Ascomycota	Dothideomycetes	Capnodiales	Mycosphaerellaceae	unidentified	unidentified	82.6	Passalora_sp_CPC_11147|AY752162|SH206849.07FU,Mycovellosiella_passalorioides|EF535686|SH206857.07FU
76	865	Basidiomycota	Agaricomycetes	Thelephorales	Thelephoraceae	Tomentella	Tomentella sp src857	94.9	Tomentella_sp_src857|DQ974784|SH189541.07FU
78 CH	170	Ascomycota	Dothideomycetes	unidentified	unidentified	unidentified	Dothideomycetes sp	95.6	Dothideomycetes_sp|JF519052|SH176628.07FU
79	1886	Basidiomycota	Agaricomycetes	Thelephorales	Thelephoraceae	Tomentella	Tomentella sp	97	Tomentella_sp|FR852139|SH217407.07FU
81	1744	Basidiomycota	Agaricomycetes	Thelephorales	Thelephoraceae	unidentified	Thelephoraceae sp	96.1	Thelephoraceae_sp|EF619811|SH189476.07FU
82 MA, C:N	314	Ascomycota	Eurotiomycetes	Eurotiales	Trichocomaceae	Aspergillus	Aspergillus amstelodami	86.9	Aspergillus_amstelodami|AJ853761|SH082533.07FU
83	4	Basidiomycota	Agaricomycetes	Agaricales	Cortinariaceae	Cortinarius	Cortinarius trivialis	98.9	Cortinarius_trivialis|DQ295113|SH106286.07FU
85 pH	736	Basidiomycota	Agaricomycetes	Thelephorales	Thelephoraceae	Tomentella	Tomentella sp	96.1	Tomentella_sp|EU625813|SH177880.07FU
86	7	Ascomycota	Pezizomycetes	Pezizales	Sarcosomataceae	Pseudoplectania	Pseudoplectania ericae	99.6	Pseudoplectania_ericae|KF305721|SH206578.07FU
87	819	Ascomycota	Sordariomycetes	Hypocreales	Hypocreaceae	Trichoderma	Trichoderma erinaceum	99.1	Trichoderma_erinaceum|KC171340|SH327538.07FU
88	538	Ascomycota	Leotiomycetes	Helotiales	unidentified	unidentified	Helotiales sp	96.6	Helotiales_sp|GQ221644|SH205740.07FU
90	10	Basidiomycota	Agaricomycetes	Russulales	Russulaceae	unidentified	Russulaceae sp	97.8	Russulaceae_sp|DQ061874|SH187182.07FU
91	25	Basidiomycota	Agaricomycetes	Sebacinales	Sebacinaceae	unidentified	Sebacinaceae sp	100	Sebacinaceae_sp|EU444538|SH125974.07FU
92	427	Basidiomycota	Agaricomycetes	Russulales	Russulaceae	unidentified	Russulaceae sp	95.3	Russulaceae_sp|GQ221662|SH220816.07FU
93	1315	Basidiomycota	Agaricomycetes	Russulales	Russulaceae	unidentified	Russulaceae sp	97.4	Russulaceae_sp|GU256186|SH190574.07FU
94	3	Basidiomycota	Agaricomycetes	Sebacinales	Sebacinaceae	Sebacina	Sebacina dimitica	99.5	Sebacina_dimitica|UDB016333|SH263680.07FU
95 CH, C:N	548	Ascomycota	Leotiomycetes	Helotiales	Dermateaceae	Cryptosporiopsis	Cryptosporiopsis brunnea	97	Cryptosporiopsis_brunnea|AF149074|SH201603.07FU
97	261	Ascomycota	Eurotiomycetes	Chaetothyriales	Herpotrichiellaceae	unidentified	Herpotrichiellaceae sp	95.9	Herpotrichiellaceae_sp|KF385366|SH194030.07FU
98	1389	Basidiomycota	Agaricomycetes	Agaricales	Cortinariaceae	Cortinarius	Cortinarius sp	99	Cortinarius_sp|UDB005698|SH188543.07FU
100	687	Basidiomycota	Agaricomycetes	Russulales	Russulaceae	Russula	Russula odorata	98.2	Russula_odorata|JN944010|SH187357.07FU
101	9	Basidiomycota	Agaricomycetes	Cantharellales	Clavulinaceae	Clavulina	Clavulina sp	85.5	Clavulina_sp|UDB005058|SH220217.07FU
102	21	Ascomycota	Leotiomycetes	Helotiales	Hyaloscyphaceae	Lachnum	Lachnum sp 1 KO 2013	93	Lachnum_sp_1_KO_2013|AB847053|SH201624.07FU
103	89	Basidiomycota	Atractiellomycetes	Atractiellales	unidentified	unidentified	Atractiellales sp	100	Atractiellales_sp|KF428440|SH206996.07FU
104	1080	Basidiomycota	Agaricomycetes	Thelephorales	Thelephoraceae	unidentified	Thelephoraceae sp	97.9	Thelephoraceae_sp|UDB013698|SH189433.07FU
105 MA	472	Ascomycota	Leotiomycetes	Incertae_sedis	Myxotrichaceae	Oidiodendron	Oidiodendron maius	98	Oidiodendron_maius|AF062798|SH216987.07FU
106	254	Ascomycota	Eurotiomycetes	Eurotiales	Trichocomaceae	Penicillium	Penicillium nodositatum	98.6	Penicillium_nodositatum|KC790403|SH200570.07FU
108	446	Ascomycota	Eurotiomycetes	Chaetothyriales	unidentified	unidentified	Chaetothyriales sp	96.5	Chaetothyriales_sp|KC818298|SH200285.07FU
111	2	Basidiomycota	Agaricomycetes	Sebacinales	Sebacinaceae	unidentified	Sebacinaceae sp	97.1	Sebacinaceae_sp|HQ667838|SH214600.07FU
112 CH, C:N	221	Ascomycota	Eurotiomycetes	Chaetothyriales	Herpotrichiellaceae	Cladophialophora	Cladophialophora sp	98.7	Cladophialophora_sp|GU083193|SH213261.07FU
115	736	Basidiomycota	Agaricomycetes	Sebacinales	Sebacinaceae	unidentified	Sebacinaceae sp	97.5	Sebacinaceae_sp|HQ445284|SH214631.07FU
116	8	Basidiomycota	Agaricomycetes	Agaricales	Strophariaceae	Hebeloma	Hebeloma parvicystidiatum	98.5	Hebeloma_parvicystidiatum|JQ751205|SH218871.07FU
118	2	Basidiomycota	Agaricomycetes	Russulales	Russulaceae	Russula	Russula sp	89.8	Russula_sp|JF519228|SH219266.07FU
120	8	Basidiomycota	Agaricomycetes	Thelephorales	Thelephoraceae	Tomentella	Tomentella sp	95.3	Tomentella_sp|EU625813|SH177880.07FU
123	23	Basidiomycota	Agaricomycetes	Russulales	Russulaceae	Russula	Russula violeipes	89.9	Russula_violeipes|KF361779|SH191296.07FU
124	744	Ascomycota	Dothideomycetes	Hysteriales	Gloniaceae	Cenococcum	Cenococcum geophilum	97.7	Cenococcum_geophilum|AY394919|SH199612.07FU
126	336	Ascomycota	Eurotiomycetes	Eurotiales	Trichocomaceae	Penicillium	Penicillium nodositatum	100	Penicillium_nodositatum|KC790403|SH200570.07FU
127	14	Basidiomycota	Agaricomycetes	Sebacinales	Sebacinaceae	unidentified	unidentified	96	Sebacina_sp|UDB013733|SH214665.07FU,Sebacinaceae_sp|EF417823|SH214697.07FU
128	8	Basidiomycota	Agaricomycetes	Thelephorales	Thelephoraceae	Tomentella	unidentified	98.7	Tomentella_coerulea|UDB003329|SH177784.07FU,Tomentella_sp|JQ393139|SH177906.07FU
129	24	Basidiomycota	Agaricomycetes	Sebacinales	Sebacinaceae	Sebacina	Sebacina sp	97.6	Sebacina_sp|UDB013560|SH214614.07FU
130	297	Ascomycota	Eurotiomycetes	Chaetothyriales	unidentified	unidentified	Chaetothyriales sp	97.8	Chaetothyriales_sp|KC818298|SH200285.07FU
131	2	Basidiomycota	Agaricomycetes	Thelephorales	Thelephoraceae	unidentified	Thelephoraceae sp	99.1	Thelephoraceae_sp|UDB014400|SH184540.07FU
132	716	Basidiomycota	Agaricomycetes	Russulales	Russulaceae	Russula	Russula sp	97.3	Russula_sp|KF879462|SH176563.07FU
133	101	Zygomycota	Incertae_sedis	Mortierellales	Mortierellaceae	Mortierella	Mortierella rishikesha	98.3	Mortierella_rishikesha|HQ630308|SH180109.07FU
137	361	Basidiomycota	Agaricomycetes	Sebacinales	Sebacinaceae	unidentified	Sebacinaceae sp	98	Sebacinaceae_sp|GU256182|SH214621.07FU
138	967	Basidiomycota	Agaricomycetes	Russulales	Russulaceae	unidentified	Russulaceae sp	92.3	Russulaceae_sp|EU375718|SH192059.07FU
139	565	Ascomycota	Dothideomycetes	Hysteriales	Gloniaceae	Cenococcum	Cenococcum geophilum	95.3	Cenococcum_geophilum|AY394919|SH199612.07FU
141	113	Ascomycota	Sordariomycetes	unidentified	unidentified	unidentified	Sordariomycetes sp	94.7	Sordariomycetes_sp|AB769884|SH211730.07FU
142	52	Ascomycota	Sordariomycetes	Hypocreales	Incertae_sedis	Ilyonectria	Ilyonectria macrodidyma	98.2	Ilyonectria_macrodidyma|AY677290|SH182794.07FU
143	5	Basidiomycota	Agaricomycetes	Thelephorales	Thelephoraceae	Thelephora	Thelephora caryophyllea	97.5	Thelephora_caryophyllea|UDB000119|SH189359.07FU
145	137	Basidiomycota	Agaricomycetes	Sebacinales	Sebacinaceae	Sebacina	Sebacina sp	97.6	Sebacina_sp|UDB005064|SH197142.07FU
146	2	Basidiomycota	Agaricomycetes	Thelephorales	Thelephoraceae	unidentified	unidentified	95.3	Thelephoraceae_sp|EF411078|SH189552.07FU,Tomentella_alpina|EF655702|SH177861.07FU
147	251	Basidiomycota	Tremellomycetes	Tremellales	Incertae_sedis	Cryptococcus	Cryptococcus podzolicus	97.1	Cryptococcus_podzolicus|AF444321|SH181879.07FU
148	301	Basidiomycota	Agaricomycetes	Thelephorales	Thelephoraceae	Tomentella	Tomentella sp	97	Tomentella_sp|DQ150115|SH177817.07FU
149	1	Basidiomycota	Agaricomycetes	Sebacinales	Sebacinaceae	unidentified	Sebacinaceae sp	97.6	Sebacinaceae_sp|JQ666717|SH214620.07FU
151	6	Ascomycota	Pezizomycetes	Pezizales	Pyronemataceae	Pustularia	Pustularia sp	95.9	Pustularia_sp|KC965384|SH222143.07FU
152	2	Basidiomycota	Agaricomycetes	Thelephorales	Thelephoraceae	unidentified	Thelephoraceae sp	98.7	Thelephoraceae_sp|JX625335|SH189421.07FU
154	147	Zygomycota	Incertae_sedis	Mortierellales	Mortierellaceae	Mortierella	Mortierella camargensis	98.3	Mortierella_camargensis|HQ630331|SH180119.07FU
158	213	Basidiomycota	Agaricomycetes	Agaricales	Cortinariaceae	unidentified	unidentified	97.9	Cortinarius_sp|UDB007427|SH188536.07FU,Cortinarius_miwok|JQ906753|SH188550.07FU,Cortinariaceae_sp|UDB014597|SH188628.07FU
159	41	Ascomycota	Dothideomycetes	Pleosporales	unidentified	unidentified	Pleosporales sp	97.3	Pleosporales_sp|JN859349|SH207010.07FU
160	1041	Basidiomycota	Agaricomycetes	Sebacinales	Sebacinaceae	unidentified	Sebacinaceae sp	98.5	Sebacinaceae_sp|GU256183|SH214641.07FU
161	7	Basidiomycota	Agaricomycetes	Auriculariales	Incertae_sedis	Auricularia	Auricularia sp	88.6	Auricularia_sp|FJ440891|SH209796.07FU
162	5	Basidiomycota	Agaricomycetes	Russulales	Russulaceae	Lactarius	Lactarius sp	99.6	Lactarius_sp|HQ204687|SH220151.07FU
163	68	Ascomycota	Pezizomycetes	Pezizales	Pezizaceae	Peziza	Peziza saccardoana	98.7	Peziza_saccardoana|JF908541|SH193737.07FU
164	711	Basidiomycota	Agaricomycetes	Boletales	Boletaceae	Boletus	Boletus subtomentosus	96.1	Boletus_subtomentosus|UDB000500|SH176893.07FU
165	2	Basidiomycota	Agaricomycetes	Sebacinales	Sebacinaceae	Helvellosebacina	Helvellosebacina sp	95.1	Helvellosebacina_sp|UDB013734|SH214504.07FU
166	11	Basidiomycota	Agaricomycetes	Sebacinales	Sebacinaceae	Sebacina	Sebacina sp	100	Sebacina_sp|UDB005437|SH197137.07FU
167	2	Basidiomycota	Agaricomycetes	Sebacinales	Sebacinaceae	unidentified	Sebacinaceae sp	98.5	Sebacinaceae_sp|AY825519|SH214650.07FU
169	2	Basidiomycota	Agaricomycetes	Agaricales	unidentified	unidentified	Agaricales sp	86.8	Agaricales_sp|JX630508|SH198506.07FU
170	92	Ascomycota	Dothideomycetes	Hysteriales	unidentified	unidentified	Hysteriales sp	94.9	Hysteriales_sp|KF060171|SH181860.07FU
171	157	Basidiomycota	Agaricomycetes	Sebacinales	Sebacinaceae	unidentified	Sebacinaceae sp	98.5	Sebacinaceae_sp|FR852347|SH214647.07FU
173	24	Ascomycota	Eurotiomycetes	Chaetothyriales	unidentified	unidentified	Chaetothyriales sp	97.9	Chaetothyriales_sp|DQ421072|SH193986.07FU
176	4	Ascomycota	Sordariomycetes	Chaetosphaeriales	Chaetosphaeriaceae	Chloridium	Chloridium sp	87.2	Chloridium_sp|UDB004172|SH181587.07FU
177	66	Ascomycota	Eurotiomycetes	Eurotiales	Trichocomaceae	Penicillium	Penicillium restrictum	99.5	Penicillium_restrictum|AF033457|SH331610.07FU
179	2	Ascomycota	Sordariomycetes	Sordariales	unidentified	unidentified	Sordariales sp	97	Sordariales_sp|DQ420778|SH177546.07FU
180	15	Basidiomycota	Agaricomycetes	Agaricales	Amanitaceae	Amanita	Amanita torrendii	97.4	Amanita_torrendii|GQ925387|SH214259.07FU
182	59	Basidiomycota	Agaricomycetes	Russulales	Russulaceae	Lactarius	Lactarius fulvissimus	99.2	Lactarius_fulvissimus|UDB000398|SH182381.07FU
183	11	Basidiomycota	Agaricomycetes	Thelephorales	Thelephoraceae	unidentified	unidentified	95.4	Thelephora_sp|FJ196986|SH184613.07FU,Thelephoraceae_sp|FJ827250|SH184634.07FU
184	20	Basidiomycota	Agaricomycetes	Agaricales	Cortinariaceae	Cortinarius	Cortinarius sp	98.9	Cortinarius_sp|JF506747|SH222639.07FU
187	97	Ascomycota	unidentified	unidentified	unidentified	unidentified	Ascomycota sp	97.9	Ascomycota_sp|DQ421058|SH200238.07FU
192	20	Basidiomycota	Agaricomycetes	Boletales	Sclerodermataceae	Scleroderma	Scleroderma verrucosum	99.3	Scleroderma_verrucosum|FM213354|SH182460.07FU
193	7	Basidiomycota	Agaricomycetes	Thelephorales	Thelephoraceae	Tomentella	Tomentella sp	96.1	Tomentella_sp|AY748879|SH177847.07FU
195	504	Ascomycota	Archaeorhizomycetes	Archaeorhizomycetales	Archaeorhizomycetaceae	Archaeorhizomyces	Archaeorhizomyces sp	96.7	Archaeorhizomyces_sp|GQ160037|SH180925.07FU
198	16	Ascomycota	Eurotiomycetes	Chaetothyriales	unidentified	unidentified	Chaetothyriales sp	97.5	Chaetothyriales_sp|EU888622|SH193968.07FU
203	83	Ascomycota	unidentified	unidentified	unidentified	unidentified	Ascomycota sp	97.4	Ascomycota_sp|DQ421058|SH200238.07FU
205	20	Basidiomycota	Agaricomycetes	Thelephorales	Thelephoraceae	Tomentella	Tomentella sp	97.8	Tomentella_sp|KF514700|SH184518.07FU
207	3	Basidiomycota	Agaricomycetes	Sebacinales	Sebacinaceae	unidentified	Sebacinaceae sp	96.6	Sebacinaceae_sp|HQ445284|SH214631.07FU
208	4	Basidiomycota	Agaricomycetes	Thelephorales	Thelephoraceae	unidentified	Thelephoraceae sp	95.3	Thelephoraceae_sp|HM849637|SH189391.07FU
209	9	Basidiomycota	Agaricomycetes	Thelephorales	Thelephoraceae	unidentified	unidentified	93.5	Thelephoraceae_sp|JN197719|SH184541.07FU,Tomentella_sp|KC455345|SH177848.07FU
211	1244	Basidiomycota	Agaricomycetes	Agaricales	Inocybaceae	Inocybe	Inocybe posterula	99.3	Inocybe_posterula|JF908152|SH176300.07FU
215	69	Basidiomycota	Agaricomycetes	Thelephorales	Thelephoraceae	unidentified	Thelephoraceae sp	99.1	Thelephoraceae_sp|EF619808|SH177975.07FU
216	1	Basidiomycota	Agaricomycetes	Boletales	Diplocystidiaceae	Astraeus	Astraeus hygrometricus	98.1	Astraeus_hygrometricus|AJ629406|SH190454.07FU
218	26	Ascomycota	Pezizomycetes	Pezizales	Tuberaceae	Tuber	Tuber cistophilum	96.2	Tuber_cistophilum|JN392231|SH216307.07FU
224	1	Basidiomycota	Agaricomycetes	Agaricales	unidentified	unidentified	Agaricales sp	98.9	Agaricales_sp|GU083078|SH192085.07FU
227	1	Basidiomycota	Agaricomycetes	Agaricales	Entolomataceae	Entoloma	Entoloma sordidulum	92.9	Entoloma_sordidulum|KC710119|SH181008.07FU
228	1	Basidiomycota	Agaricomycetes	Russulales	Russulaceae	Russula	Russula sp	96.6	Russula_sp|DQ990846|SH218427.07FU
230 P	24	Basidiomycota	Agaricomycetes	Thelephorales	Thelephoraceae	Tomentella	Tomentella sp	100	Tomentella_sp|UDB005815|SH177825.07FU
232	1	Ascomycota	Sordariomycetes	Sordariales	unidentified	unidentified	Sordariales sp	94.4	Sordariales_sp|KC965577|SH216712.07FU
233	404	Basidiomycota	Agaricomycetes	Agaricales	Cortinariaceae	Cortinarius	Cortinarius sp OTU249	99.5	Cortinarius_sp_OTU249|HQ215754|SH188626.07FU
234	8	Ascomycota	Dothideomycetes	unidentified	unidentified	unidentified	Dothideomycetes sp	93.3	Dothideomycetes_sp|FJ440862|SH181862.07FU
236 MA	360	Ascomycota	Archaeorhizomycetes	Archaeorhizomycetales	Archaeorhizomycetaceae	Archaeorhizomyces	Archaeorhizomyces sp	90	Archaeorhizomyces_sp|GQ159995|SH222240.07FU
237	156	Ascomycota	Eurotiomycetes	Chaetothyriales	unidentified	unidentified	Chaetothyriales sp	96.1	Chaetothyriales_sp|KC818298|SH200285.07FU
238	38	Ascomycota	Leotiomycetes	Helotiales	Helotiaceae	Rhizoscyphus	Rhizoscyphus ericae	97.4	Rhizoscyphus_ericae|AJ319078|SH214266.07FU
239	63	Basidiomycota	Agaricomycetes	Agaricales	Hydnangiaceae	unidentified	Hydnangiaceae sp	98.2	Hydnangiaceae_sp|UDB017489|SH220988.07FU
240	234	Ascomycota	Eurotiomycetes	Chaetothyriales	Herpotrichiellaceae	Cladophialophora	Cladophialophora sp	98.7	Cladophialophora_sp|GU083193|SH213261.07FU
241	37	Ascomycota	Sordariomycetes	Hypocreales	Nectriaceae	unidentified	Nectriaceae sp	98.4	Nectriaceae_sp|JX042866|SH198276.07FU
242	403	Basidiomycota	Agaricomycetes	Russulales	Russulaceae	unidentified	Russulaceae sp	93	Russulaceae_sp|FJ454968|SH190572.07FU
243	139	Ascomycota	Dothideomycetes	Capnodiales	unidentified	unidentified	Capnodiales sp	93.3	Capnodiales_sp|KC222703|SH211789.07FU
245	35	Basidiomycota	Agaricomycetes	Agaricales	Cortinariaceae	unidentified	unidentified	97.4	Cortinarius_sp|UDB007427|SH188536.07FU,Cortinarius_miwok|JQ906753|SH188550.07FU,Cortinariaceae_sp|UDB014597|SH188628.07FU
246 MA, C:N	118	Ascomycota	Eurotiomycetes	Chaetothyriales	Herpotrichiellaceae	Cladophialophora	Cladophialophora sp	89.2	Cladophialophora_sp|GU083193|SH213261.07FU
249	19	Ascomycota	Leotiomycetes	Helotiales	Hyaloscyphaceae	Lachnum	Lachnum sp 1 KO 2013	98.5	Lachnum_sp_1_KO_2013|AB847053|SH201624.07FU
250	18	Basidiomycota	Agaricomycetes	Sebacinales	Sebacinaceae	Sebacina	Sebacina sp	99.5	Sebacina_sp|UDB008802|SH214615.07FU
251	212	Ascomycota	Dothideomycetes	unidentified	unidentified	unidentified	unidentified	93.8	Dothideomycetes_sp|FJ440862|SH181862.07FU,Hysteriales_sp|KF060171|SH181860.07FU
254 CH	23	Ascomycota	Leotiomycetes	Helotiales	Dermateaceae	Cryptosporiopsis	Cryptosporiopsis brunnea	98	Cryptosporiopsis_brunnea|AF149074|SH201603.07FU
256	2	Basidiomycota	Agaricomycetes	Boletales	Sclerodermataceae	Scleroderma	Scleroderma verrucosum	100	Scleroderma_verrucosum|FM213354|SH182460.07FU
259	8	Basidiomycota	Agaricomycetes	Agaricales	Hygrophoraceae	Hygrophorus	Hygrophorus chrysodon	93.5	Hygrophorus_chrysodon|UDB011657|SH208716.07FU
260	10	Ascomycota	Leotiomycetes	Helotiales	Hyaloscyphaceae	Lachnum	Lachnum sp 1 KO 2013	93.9	Lachnum_sp_1_KO_2013|AB847053|SH201624.07FU
261	8	Ascomycota	Dothideomycetes	Pleosporales	Incertae_sedis	Phoma	Phoma sp A15	95.6	Phoma_sp_A15|EU551210|SH181501.07FU
262	8	Basidiomycota	Agaricomycetes	Sebacinales	Sebacinaceae	Sebacina	Sebacina sp	98.5	Sebacina_sp|UDB000773|SH214626.07FU
265	9	Ascomycota	Leotiomycetes	Helotiales	unidentified	unidentified	Helotiales sp IMI 392566	97	Helotiales_sp_IMI_392566|FM180479|SH201699.07FU
266	5	Basidiomycota	Agaricomycetes	Agaricales	Mycenaceae	Mycena	Mycena speirea	82.4	Mycena_speirea|UDB016257|SH178372.07FU
267	2	Basidiomycota	Agaricomycetes	Agaricales	Entolomataceae	Entoloma	Entoloma sordidulum	91.9	Entoloma_sordidulum|KC710119|SH181008.07FU
268	469	Basidiomycota	Agaricomycetes	Russulales	Russulaceae	unidentified	Russulaceae sp	98.7	Russulaceae_sp|DQ061874|SH187182.07FU
269	1	Basidiomycota	Agaricomycetes	Agaricales	unidentified	unidentified	Agaricales sp	90.1	Agaricales_sp|EU525969|SH214071.07FU
270	560	Basidiomycota	Agaricomycetes	Russulales	Russulaceae	Lactarius	Lactarius quietus	100	Lactarius_quietus|UDB011494|SH220118.07FU
271	286	Ascomycota	Leotiomycetes	Helotiales	unidentified	unidentified	Helotiales sp	92.9	Helotiales_sp|JN889850|SH218285.07FU
272	24	Ascomycota	Pezizomycetes	Pezizales	Pezizaceae	Terfezia	Terfezia pini	96.1	Terfezia_pini|HM056210|SH193718.07FU
273	4	Basidiomycota	Agaricomycetes	Thelephorales	Thelephoraceae	Tomentella	Tomentella sp	93.5	Tomentella_sp|KC455345|SH177848.07FU
275	3	Basidiomycota	Agaricomycetes	Agaricales	unidentified	unidentified	Agaricales sp	98.9	Agaricales_sp|GU083078|SH192085.07FU
276	678	Basidiomycota	Agaricomycetes	Agaricales	Entolomataceae	Entoloma	Entoloma sordidulum	98.9	Entoloma_sordidulum|KC710119|SH181008.07FU
277	129	Basidiomycota	Agaricomycetes	Russulales	Russulaceae	unidentified	Russulaceae sp	96.8	Russulaceae_sp|GQ221662|SH220816.07FU
278	193	Ascomycota	Dothideomycetes	Hysteriales	unidentified	unidentified	Hysteriales sp	96.9	Hysteriales_sp|KF060171|SH181860.07FU
281	5	Basidiomycota	Agaricomycetes	Thelephorales	Thelephoraceae	unidentified	Thelephoraceae sp	97.4	Thelephoraceae_sp|EU427330|SH184510.07FU
282	10	Basidiomycota	Agaricomycetes	Agaricales	unidentified	unidentified	Agaricales sp	85.7	Agaricales_sp|AJ893284|SH201376.07FU
283	506	Basidiomycota	Agaricomycetes	Agaricales	Inocybaceae	Inocybe	Inocybe asterospora	98.8	Inocybe_asterospora|UDB000098|SH214547.07FU
284	14	Ascomycota	unidentified	unidentified	unidentified	unidentified	Ascomycota sp	91.7	Ascomycota_sp|KF617290|SH182152.07FU
285	10	unidentified	unidentified	unidentified	unidentified	unidentified	Fungi sp	93.8	Fungi_sp|KF675657|SH208597.07FU
288	107	Basidiomycota	Agaricomycetes	Sebacinales	Sebacinaceae	unidentified	Sebacinaceae sp	90	Sebacinaceae_sp|UDB009836|SH125997.07FU
291	10	Ascomycota	Leotiomycetes	Helotiales	Hyaloscyphaceae	Lachnum	Lachnum sp 1 KO 2013	94.5	Lachnum_sp_1_KO_2013|AB847053|SH201624.07FU
292 CH	92	Ascomycota	Dothideomycetes	Capnodiales	unidentified	unidentified	Capnodiales sp	84	Capnodiales_sp|DQ303041|SH200714.07FU
293	6	Basidiomycota	Agaricomycetes	Trechisporales	Hydnodontaceae	Trechispora	Trechispora sp	95.1	Trechispora_sp|KF718212|SH199563.07FU
295	7	Ascomycota	Dothideomycetes	Pleosporales	unidentified	unidentified	Pleosporales sp	88.3	Pleosporales_sp|JX043181|SH206385.07FU
296	954	Basidiomycota	Agaricomycetes	Sebacinales	Sebacinaceae	Sebacina	Sebacina sp	98	Sebacina_sp|UDB013560|SH214614.07FU
298	37	Ascomycota	Pezizomycetes	Pezizales	Tuberaceae	Tuber	Tuber sp	95.6	Tuber_sp|FM205691|SH216317.07FU
299	3	Ascomycota	Eurotiomycetes	Chaetothyriales	Herpotrichiellaceae	unidentified	Herpotrichiellaceae sp	95.9	Herpotrichiellaceae_sp|KF385366|SH194030.07FU
301	192	Ascomycota	Dothideomycetes	Hysteriales	Gloniaceae	Cenococcum	Cenococcum geophilum	94.2	Cenococcum_geophilum|AY394919|SH199612.07FU
302	7	Basidiomycota	Agaricomycetes	Sebacinales	Sebacinaceae	unidentified	Sebacinaceae sp	96.5	Sebacinaceae_sp|EF417823|SH214697.07FU
303	77	Ascomycota	Sordariomycetes	Chaetosphaeriales	Chaetosphaeriaceae	Menispora	Menispora ciliata	100	Menispora_ciliata|EU488736|SH174516.07FU
305	47	Basidiomycota	Tremellomycetes	Tremellales	Incertae_sedis	Cryptococcus	Cryptococcus phenolicus	98.5	Cryptococcus_phenolicus|AF444351|SH357827.07FU
306	300	Ascomycota	Pezizomycetes	Pezizales	Tuberaceae	Tuber	Tuber sp	86.9	Tuber_sp|GQ379737|SH185378.07FU
309	1	Ascomycota	Pezizomycetes	Pezizales	Pezizaceae	Terfezia	Terfezia fanfani	94.2	Terfezia_fanfani|HM056215|SH193730.07FU
310	18	Basidiomycota	Agaricomycetes	Thelephorales	Thelephoraceae	Tomentella	Tomentella sp	94.1	Tomentella_sp|UDB013641|SH177907.07FU
312	95	Ascomycota	Eurotiomycetes	Eurotiales	Trichocomaceae	Penicillium	Penicillium cf parviverrucosum CMV 2013	100	Penicillium_cf_parviverrucosum_CMV_2013|JX091459|SH182493.07FU
313	1	Basidiomycota	Agaricomycetes	Sebacinales	Sebacinaceae	Sebacina	Sebacina sp	95.6	Sebacina_sp|UDB013560|SH214614.07FU
315	995	Basidiomycota	Agaricomycetes	Agaricales	Inocybaceae	Inocybe	Inocybe sp	84.9	Inocybe_sp|UDB005786|SH208567.07FU
318	267	Basidiomycota	Agaricomycetes	Trechisporales	Hydnodontaceae	Trechispora	Trechispora sp	97.1	Trechispora_sp|GU328528|SH188027.07FU
319	6	Basidiomycota	Agaricomycetes	Cantharellales	Clavulinaceae	Clavulina	Clavulina sp	97.1	Clavulina_sp|EF025112|SH220236.07FU
321	29	unidentified	unidentified	unidentified	unidentified	unidentified	Fungi sp	93.3	Fungi_sp|KF675657|SH208597.07FU
322	17	Ascomycota	Dothideomycetes	Hysteriales	unidentified	unidentified	Hysteriales sp	95.4	Hysteriales_sp|KF060171|SH181860.07FU
325	287	Basidiomycota	Agaricomycetes	Atheliales	Atheliaceae	Piloderma	Piloderma sp	98.7	Piloderma_sp|UDB017309|SH196706.07FU
329	71	Basidiomycota	Agaricomycetes	Agaricales	Mycenaceae	Mycena	Mycena speirea	82.8	Mycena_speirea|UDB016257|SH178372.07FU
330	7	Ascomycota	Dothideomycetes	Capnodiales	Mycosphaerellaceae	unidentified	Mycosphaerellaceae sp	81.7	Mycosphaerellaceae_sp|KF060186|SH181863.07FU
332	1	Ascomycota	Sordariomycetes	Sordariales	unidentified	unidentified	Sordariales sp	94.1	Sordariales_sp|HM030606|SH210941.07FU
335	234	Basidiomycota	Agaricomycetes	Thelephorales	Thelephoraceae	Tomentella	Tomentella sp	97.8	Tomentella_sp|KF514700|SH184518.07FU
337	4	Basidiomycota	Agaricomycetes	Thelephorales	Thelephoraceae	Tomentella	Tomentella sp	96.6	Tomentella_sp|DQ974772|SH177791.07FU
338	3	Ascomycota	Eurotiomycetes	Chaetothyriales	unidentified	unidentified	Chaetothyriales sp	95.8	Chaetothyriales_sp|EU888622|SH193968.07FU
341	6	Basidiomycota	Agaricomycetes	Thelephorales	Thelephoraceae	unidentified	Thelephoraceae sp	96.2	Thelephoraceae_sp|HM849637|SH189391.07FU
342	21	Ascomycota	Sordariomycetes	Hypocreales	Hypocreaceae	Trichoderma	Trichoderma pubescens	98.1	Trichoderma_pubescens|EU280121|SH085192.07FU
349	28	Ascomycota	Dothideomycetes	unidentified	unidentified	unidentified	unidentified	93.4	Dothideomycetes_sp|FJ440862|SH181862.07FU,Hysteriales_sp|KF060171|SH181860.07FU
350	11	Basidiomycota	Agaricomycetes	Thelephorales	Thelephoraceae	Tomentella	Tomentella sp	98.7	Tomentella_sp|HQ204743|SH205655.07FU
351	44	Ascomycota	Eurotiomycetes	Chaetothyriales	Herpotrichiellaceae	Cladophialophora	Cladophialophora sp	96.4	Cladophialophora_sp|GU083193|SH213261.07FU
353	335	Zygomycota	Incertae_sedis	Mucorales	Umbelopsidaceae	Umbelopsis	Umbelopsis sp	95	Umbelopsis_sp|HM069406|SH216099.07FU
354	38	Ascomycota	Sordariomycetes	Hypocreales	Hypocreaceae	unidentified	Hypocreaceae sp	97.8	Hypocreaceae_sp|EU082791|SH177693.07FU
355	13	Ascomycota	Leotiomycetes	Helotiales	Rutstroemiaceae	unidentified	Rutstroemiaceae sp	97.7	Rutstroemiaceae_sp|KF588374|SH183855.07FU
356	9	Ascomycota	Leotiomycetes	Helotiales	unidentified	unidentified	Helotiales sp	99.5	Helotiales_sp|HQ625480|SH214286.07FU
358 C:N	393	Basidiomycota	Agaricomycetes	Thelephorales	Thelephoraceae	Tomentella	Tomentella sp	98.3	Tomentella_sp|AY833052|SH221320.07FU
359	200	Ascomycota	Leotiomycetes	Helotiales	Dermateaceae	Cryptosporiopsis	Cryptosporiopsis sp	87.9	Cryptosporiopsis_sp|UDB004105|SH207143.07FU
361	8	Ascomycota	Sordariomycetes	Hypocreales	Nectriaceae	unidentified	Nectriaceae sp	97.8	Nectriaceae_sp|KF528003|SH204422.07FU
362 CH, P	79	Ascomycota	Dothideomycetes	Hysteriales	Gloniaceae	Cenococcum	Cenococcum geophilum	95.3	Cenococcum_geophilum|AY394919|SH199612.07FU
364	32	Ascomycota	Pezizomycetes	Pezizales	Discinaceae	Hydnotrya	Hydnotrya cerebriformis	91.1	Hydnotrya_cerebriformis|EU784271|SH207912.07FU
365	147	Ascomycota	Leotiomycetes	Helotiales	Dermateaceae	Cryptosporiopsis	Cryptosporiopsis sp	88.3	Cryptosporiopsis_sp|UDB004105|SH207143.07FU
366 MA	54	Ascomycota	Sordariomycetes	unidentified	unidentified	unidentified	Sordariomycetes sp	92.1	Sordariomycetes_sp|AB769884|SH211730.07FU
369	84	Ascomycota	Leotiomycetes	Helotiales	unidentified	unidentified	Helotiales sp	95.9	Helotiales_sp|KF617587|SH215245.07FU
371	2	Basidiomycota	Agaricomycetes	Agaricales	unidentified	unidentified	Agaricales sp	98.9	Agaricales_sp|JX504173|SH220967.07FU
372	359	Ascomycota	Geoglossomycetes	Geoglossales	Geoglossaceae	Sarcoleotia	Sarcoleotia globosa	85.8	Sarcoleotia_globosa|AY789410|SH211913.07FU
373	2	Basidiomycota	Agaricomycetes	Agaricales	Cortinariaceae	unidentified	unidentified	97.4	Cortinarius_sp|UDB007427|SH188536.07FU,Cortinarius_miwok|JQ906753|SH188550.07FU,Cortinariaceae_sp|UDB014597|SH188628.07FU
374	48	Ascomycota	Dothideomycetes	unidentified	unidentified	unidentified	Dothideomycetes sp	98.5	Dothideomycetes_sp|JF519052|SH176628.07FU
376 pH	10	Basidiomycota	Agaricomycetes	Agaricales	unidentified	unidentified	Agaricales sp	93.3	Agaricales_sp|JF908497|SH192005.07FU
377	223	Basidiomycota	Agaricomycetes	Thelephorales	Thelephoraceae	unidentified	Thelephoraceae sp	97.9	Thelephoraceae_sp|AY833051|SH189389.07FU
378	45	Ascomycota	Dothideomycetes	Hysteriales	Gloniaceae	Cenococcum	uncultured Cenococcum	96.5	uncultured_Cenococcum|AB636435|SH199617.07FU
381	181	Basidiomycota	Agaricomycetes	Boletales	Boletaceae	Boletus	Boletus subtomentosus	96.1	Boletus_subtomentosus|UDB000500|SH176893.07FU
382	2	Ascomycota	Lecanoromycetes	Ostropales	Stictidaceae	Cryptodiscus	Cryptodiscus sp	85.9	Cryptodiscus_sp|AJ877197|SH210980.07FU
383	42	Basidiomycota	Agaricomycetes	Russulales	Russulaceae	Lactarius	Lactarius serifluus	96.6	Lactarius_serifluus|UDB000867|SH220121.07FU
390	59	Basidiomycota	Agaricomycetes	Thelephorales	Thelephoraceae	Tomentella	Tomentella atramentaria	98.7	Tomentella_atramentaria|UDB016488|SH178632.07FU
397	1	Basidiomycota	Agaricomycetes	Russulales	Russulaceae	Lactarius	Lactarius ilicis	98.8	Lactarius_ilicis|JF908317|SH176447.07FU
398	18	Ascomycota	unidentified	unidentified	unidentified	unidentified	Ascomycota sp	96.7	Ascomycota_sp|EF154351|SH188230.07FU
401	25	Ascomycota	Dothideomycetes	unidentified	unidentified	unidentified	unidentified	92.3	Dothideomycetes_sp|FJ440862|SH181862.07FU,Hysteriales_sp|KF060171|SH181860.07FU
403	88	Ascomycota	Sordariomycetes	Diaporthales	Valsaceae	unidentified	Valsaceae sp	99	Valsaceae_sp|AF373048|SH185533.07FU
404	11	Ascomycota	Eurotiomycetes	Eurotiales	Trichocomaceae	Penicillium	Penicillium thomii	98	Penicillium_thomii|AY373934|SH407691.07FU
405	41	Ascomycota	Eurotiomycetes	Chaetothyriales	Herpotrichiellaceae	unidentified	Herpotrichiellaceae sp	96.8	Herpotrichiellaceae_sp|KF385366|SH194030.07FU
407 MA	57	Ascomycota	Sordariomycetes	unidentified	unidentified	unidentified	Sordariomycetes sp	87.4	Sordariomycetes_sp|AB769884|SH211730.07FU
408	4	Ascomycota	Eurotiomycetes	Chaetothyriales	unidentified	unidentified	Chaetothyriales sp	96.2	Chaetothyriales_sp|EU888622|SH193968.07FU,Chaetothyriales_sp|DQ421072|SH193986.07FU
409	30	Ascomycota	Dothideomycetes	Hysteriales	Gloniaceae	Cenococcum	unidentified	96.5	uncultured_Cenococcum|AB636435|SH199617.07FU,uncultured_Cenococcum|AB839377|SH214461.07FU,Cenococcum_sp|FJ440882|SH214459.07FU
411	10	Ascomycota	Archaeorhizomycetes	Archaeorhizomycetales	Archaeorhizomycetaceae	Archaeorhizomyces	Archaeorhizomyces sp	93.4	Archaeorhizomyces_sp|JN889860|SH180924.07FU
413	100	Ascomycota	Leotiomycetes	Helotiales	Dermateaceae	Cryptosporiopsis	Cryptosporiopsis brunnea	98.5	Cryptosporiopsis_brunnea|AF149074|SH201603.07FU
414	1	Ascomycota	Sordariomycetes	Hypocreales	unidentified	unidentified	Hypocreales sp	92.8	Hypocreales_sp|HQ022485|SH184944.07FU,Hypocreales_sp|HQ022488|SH184969.07FU
415	5	Ascomycota	Leotiomycetes	Helotiales	Incertae_sedis	Hyphodiscus	Hyphodiscus sp	98	Hyphodiscus_sp|JQ393059|SH196228.07FU
416	17	Basidiomycota	Agaricomycetes	Thelephorales	Thelephoraceae	Tomentella	Tomentella sp	98.7	Tomentella_sp|GU256174|SH177899.07FU
417	53	Ascomycota	Eurotiomycetes	Chaetothyriales	Herpotrichiellaceae	Cladophialophora	Cladophialophora sp	87.6	Cladophialophora_sp|GU083193|SH213261.07FU
421	288	Basidiomycota	Agaricomycetes	Thelephorales	Thelephoraceae	Tomentella	Tomentella sp	96.5	Tomentella_sp|KF514700|SH184518.07FU
424	36	Basidiomycota	Agaricomycetes	Russulales	Russulaceae	unidentified	Russulaceae sp	96.8	Russulaceae_sp|GQ221662|SH220816.07FU
426	2	Basidiomycota	Agaricomycetes	Agaricales	Cortinariaceae	Cortinarius	Cortinarius trivialis	97.8	Cortinarius_trivialis|DQ295113|SH106286.07FU
427	23	Ascomycota	Leotiomycetes	Helotiales	unidentified	unidentified	Helotiales sp	97.4	Helotiales_sp|KF646108|SH198113.07FU
428	13	Ascomycota	Sordariomycetes	Sordariales	unidentified	unidentified	Sordariales sp	92.6	Sordariales_sp|JX042925|SH202455.07FU
429	3	Ascomycota	Leotiomycetes	Helotiales	unidentified	unidentified	Helotiales sp	100	Helotiales_sp|GQ996148|SH181096.07FU
431	326	Ascomycota	Sordariomycetes	Coniochaetales	Coniochaetaceae	Lecythophora	Lecythophora sp	95.6	Lecythophora_sp|FJ552766|SH181482.07FU
433	18	Ascomycota	Eurotiomycetes	Chaetothyriales	Herpotrichiellaceae	Exophiala	Exophiala equina	97.8	Exophiala_equina|JF747094|SH197643.07FU
434	21	Ascomycota	Archaeorhizomycetes	Archaeorhizomycetales	Archaeorhizomycetaceae	Archaeorhizomyces	Archaeorhizomyces sp	96.1	Archaeorhizomyces_sp|EU292310|SH203864.07FU
435	8	Basidiomycota	Agaricomycetes	Agaricales	Strophariaceae	Hebeloma	Hebeloma plesiocistum	98.5	Hebeloma_plesiocistum|UDB003188|SH218891.07FU
436	14	Ascomycota	Leotiomycetes	Helotiales	unidentified	unidentified	Helotiales sp	96.5	Helotiales_sp|JN847503|SH201693.07FU
440	9	Ascomycota	Leotiomycetes	Helotiales	Incertae_sedis	Cadophora	Cadophora luteo-olivacea	96	Cadophora_luteo-olivacea|AY249066|SH092150.07FU
441	42	Ascomycota	Leotiomycetes	Helotiales	unidentified	unidentified	Helotiales sp	97.5	Helotiales_sp|GQ221644|SH205740.07FU
442	39	Ascomycota	Eurotiomycetes	Eurotiales	Trichocomaceae	Penicillium	Penicillium novae-zeelandiae	96.6	Penicillium_novae-zeelandiae|JN617688|SH407703.07FU
444	65	Ascomycota	Eurotiomycetes	Chaetothyriales	Herpotrichiellaceae	Cladophialophora	unidentified	89.7	Cladophialophora_sp|GU083193|SH213261.07FU,Cladophialophora_chaetospira|EU035405|SH213263.07FU
445 P	16	unidentified	unidentified	unidentified	unidentified	unidentified	Fungi sp	93.3	Fungi_sp|KF675657|SH208597.07FU
446	40	Ascomycota	Eurotiomycetes	Eurotiales	Trichocomaceae	Penicillium	Penicillium roseopurpureum	99	Penicillium_roseopurpureum|GU944605|SH194609.07FU
449	2	Ascomycota	Sordariomycetes	Sordariales	unidentified	unidentified	Sordariales sp	97	Sordariales_sp|DQ420778|SH177546.07FU
450	1	Ascomycota	Eurotiomycetes	Chaetothyriales	Herpotrichiellaceae	unidentified	Herpotrichiellaceae sp	86	Herpotrichiellaceae_sp|KF385366|SH194030.07FU
453 C:N	54	Ascomycota	Leotiomycetes	Incertae_sedis	Myxotrichaceae	Oidiodendron	Oidiodendron griseum	98	Oidiodendron_griseum|AF062793|SH216992.07FU
455	199	Ascomycota	Leotiomycetes	Helotiales	Incertae_sedis	Scleropezicula	Scleropezicula sp	88.6	Scleropezicula_sp|FM172897|SH194256.07FU
456	21	Ascomycota	Sordariomycetes	Hypocreales	Incertae_sedis	Ilyonectria	Ilyonectria estremocensis	97	Ilyonectria_estremocensis|JF735320|SH238190.07FU
458	5	Ascomycota	Dothideomycetes	Capnodiales	Teratosphaeriaceae	Devriesia	Devriesia sp	98.9	Devriesia_sp|JQ585533|SH192619.07FU
462	1	Ascomycota	Eurotiomycetes	Chaetothyriales	unidentified	unidentified	Chaetothyriales sp	97.9	Chaetothyriales_sp|EU888622|SH193968.07FU
463	116	Basidiomycota	Agaricomycetes	Sebacinales	Sebacinaceae	Sebacina	Sebacina sp	100	Sebacina_sp|UDB004927|SH197128.07FU
464	2	Basidiomycota	Agaricomycetes	Thelephorales	Thelephoraceae	Tomentella	Tomentella sp	97.1	Tomentella_sp|UDB014583|SH177874.07FU
465	15	Basidiomycota	Agaricomycetes	Russulales	Russulaceae	Lactarius	Lactarius serifluus	96.6	Lactarius_serifluus|UDB000867|SH220121.07FU
467	101	Ascomycota	Dothideomycetes	Hysteriales	Gloniaceae	Cenococcum	Cenococcum geophilum	96.5	Cenococcum_geophilum|AY394919|SH199612.07FU
468	1	Ascomycota	unidentified	unidentified	unidentified	unidentified	Ascomycota sp	95.8	Ascomycota_sp|AY339323|SH190608.07FU
469	66	Ascomycota	Eurotiomycetes	Chaetothyriales	unidentified	unidentified	Chaetothyriales sp	97.8	Chaetothyriales_sp|KC818298|SH200285.07FU
470	1	Basidiomycota	Agaricomycetes	Sebacinales	Sebacinaceae	Sebacina	Sebacina sp	99	Sebacina_sp|UDB013560|SH214614.07FU
471 P	91	Ascomycota	Dothideomycetes	Hysteriales	Gloniaceae	Cenococcum	Cenococcum geophilum	97.1	Cenococcum_geophilum|AY394919|SH199612.07FU
477	3	Basidiomycota	Agaricomycetes	Thelephorales	Thelephoraceae	unidentified	Thelephoraceae sp	97.4	Thelephoraceae_sp|EU427330|SH184510.07FU
479	2	Ascomycota	Eurotiomycetes	Chaetothyriales	Herpotrichiellaceae	unidentified	Herpotrichiellaceae sp	86.5	Herpotrichiellaceae_sp|HQ211982|SH208583.07FU
481	20	Basidiomycota	Agaricomycetes	Thelephorales	Thelephoraceae	unidentified	unidentified	91.4	Tomentella_sp|UDB008064|SH185244.07FU,Tomentella_sp_OTU209|HQ215810|SH189528.07FU,Thelephoraceae_sp|JF304362|SH189538.07FU
482	14	Ascomycota	Leotiomycetes	unidentified	unidentified	unidentified	Leotiomycetes sp	96.9	Leotiomycetes_sp|EU113195|SH201702.07FU
484	4	Ascomycota	Leotiomycetes	Helotiales	unidentified	unidentified	Helotiales sp	94.4	Helotiales_sp|AB089661|SH203527.07FU
486	1	Basidiomycota	Agaricomycetes	Russulales	Russulaceae	Russula	Russula olivobrunnea	88	Russula_olivobrunnea|UDB011113|SH187355.07FU
490	81	Ascomycota	Leotiomycetes	Incertae_sedis	Myxotrichaceae	Oidiodendron	Oidiodendron chlamydosporicum	98.5	Oidiodendron_chlamydosporicum|AF062789|SH216990.07FU
492 CH	31	Ascomycota	Eurotiomycetes	Chaetothyriales	unidentified	unidentified	Chaetothyriales sp	90.5	Chaetothyriales_sp|KF675494|SH196388.07FU
493 P	271	Ascomycota	Archaeorhizomycetes	Archaeorhizomycetales	Archaeorhizomycetaceae	Archaeorhizomyces	Archaeorhizomyces sp	96.7	Archaeorhizomyces_sp|GQ160037|SH180925.07FU
495	73	Ascomycota	Dothideomycetes	unidentified	unidentified	unidentified	Dothideomycetes sp	90.4	Dothideomycetes_sp|AF373059|SH207563.07FU
498	8	Ascomycota	Eurotiomycetes	Chaetothyriales	Herpotrichiellaceae	Cladophialophora	Cladophialophora chaetospira	97.8	Cladophialophora_chaetospira|EU035405|SH213263.07FU
500	1	Basidiomycota	Agaricomycetes	Sebacinales	Sebacinaceae	Sebacina	Sebacina sp	98	Sebacina_sp|UDB005437|SH197137.07FU
504	9	Ascomycota	Dothideomycetes	Pleosporales	Lophiostomataceae	Lophiostoma	Lophiostoma sp	100	Lophiostoma_sp|KF675281|SH181502.07FU
505	7	Ascomycota	Sordariomycetes	Sordariales	Chaetomiaceae	Chaetomium	Chaetomium sp	95.4	Chaetomium_sp|KC007192|SH195317.07FU
508	2	Ascomycota	Archaeorhizomycetes	Archaeorhizomycetales	Archaeorhizomycetaceae	Archaeorhizomyces	Archaeorhizomyces sp	96.2	Archaeorhizomyces_sp|DQ421296|SH181606.07FU
511	1	Ascomycota	Sordariomycetes	Sordariales	Chaetomiaceae	Chaetomium	Chaetomium sp	86.5	Chaetomium_sp|GU566228|SH209734.07FU
512	1	Ascomycota	Leotiomycetes	Helotiales	unidentified	unidentified	Helotiales sp	98.5	Helotiales_sp|JN847503|SH201693.07FU
513	7	Ascomycota	Leotiomycetes	Helotiales	unidentified	unidentified	Helotiales sp	92.3	Helotiales_sp|JN889850|SH218285.07FU
514	3	Ascomycota	Incertae_sedis	Incertae_sedis	Incertae_sedis	Collembolispora	Collembolispora barbata	87.6	Collembolispora_barbata|GQ411303|SH186791.07FU
515	48	Ascomycota	Eurotiomycetes	Chaetothyriales	Herpotrichiellaceae	Cladophialophora	Cladophialophora sp	98.7	Cladophialophora_sp|GU083193|SH213261.07FU
516	42	Ascomycota	Eurotiomycetes	Chaetothyriales	unidentified	unidentified	Chaetothyriales sp	97.4	Chaetothyriales_sp|KC818298|SH200285.07FU
517	7	Ascomycota	Sordariomycetes	Coniochaetales	Coniochaetaceae	Lecythophora	Lecythophora sp	95.6	Lecythophora_sp|FJ552766|SH181482.07FU
525	1	Ascomycota	Sordariomycetes	Sordariales	unidentified	unidentified	Sordariales sp	92	Sordariales_sp|KF617904|SH193388.07FU
526	36	Ascomycota	Eurotiomycetes	Chaetothyriales	unidentified	unidentified	Chaetothyriales sp	96.9	Chaetothyriales_sp|KC818298|SH200285.07FU
528	21	Ascomycota	Eurotiomycetes	Eurotiales	Trichocomaceae	Penicillium	Penicillium humicoloides	91.7	Penicillium_humicoloides|AF368298|SH182538.07FU
529	1	Basidiomycota	Agaricomycetes	Thelephorales	Thelephoraceae	Tomentella	Tomentella subclavigera	99.1	Tomentella_subclavigera|UDB003320|SH177838.07FU
531	4	Ascomycota	Leotiomycetes	Helotiales	Helotiaceae	Hymenoscyphus	Hymenoscyphus sp SR F14	99	Hymenoscyphus_sp_SR_F14|KJ528993|SH198407.07FU
533	11	Ascomycota	Sordariomycetes	Hypocreales	Nectriaceae	unidentified	Nectriaceae sp	97.8	Nectriaceae_sp|KF528003|SH204422.07FU
536	36	Basidiomycota	Agaricomycetes	Thelephorales	Thelephoraceae	Tomentella	Tomentella atramentaria	98.7	Tomentella_atramentaria|UDB016488|SH178632.07FU
537	8	Ascomycota	Eurotiomycetes	Chaetothyriales	Herpotrichiellaceae	Cladophialophora	Cladophialophora chaetospira	88.5	Cladophialophora_chaetospira|EU035405|SH213263.07FU
544	11	Ascomycota	Leotiomycetes	Helotiales	Incertae_sedis	Scleropezicula	Scleropezicula sp	89.6	Scleropezicula_sp|FM172897|SH194256.07FU
545 pH	3	Ascomycota	Leotiomycetes	Helotiales	Vibrisseaceae	Phialocephala	Phialocephala fortinii	98.5	Phialocephala_fortinii|AY033087|SH204986.07FU
547	12	Basidiomycota	Agaricomycetes	Russulales	Russulaceae	Russula	Russula sp	97.3	Russula_sp|UDB013176|SH218439.07FU
550	49	Ascomycota	Eurotiomycetes	Eurotiales	Trichocomaceae	Rasamsonia	Rasamsonia sp	94.3	Rasamsonia_sp|AB847052|SH192946.07FU
551 P	5	Ascomycota	Pezizomycetes	Pezizales	unidentified	unidentified	Pezizales sp	95.2	Pezizales_sp|KF604908|SH208006.07FU
553	69	Ascomycota	Leotiomycetes	Incertae_sedis	Myxotrichaceae	Oidiodendron	Oidiodendron chlamydosporicum	97.5	Oidiodendron_chlamydosporicum|AF062789|SH216990.07FU
554	5	Ascomycota	Dothideomycetes	Pleosporales	Incertae_sedis	Phoma	Phoma sp A15	95.6	Phoma_sp_A15|EU551210|SH181501.07FU
555	1	Ascomycota	Leotiomycetes	Helotiales	Incertae_sedis	Cadophora	Cadophora luteo-olivacea	95.2	Cadophora_luteo-olivacea|AY249066|SH092150.07FU
558	212	Basidiomycota	Agaricomycetes	Agaricales	Entolomataceae	Entoloma	Entoloma sordidulum	98.9	Entoloma_sordidulum|KC710119|SH181008.07FU
564	34	Ascomycota	Dothideomycetes	unidentified	unidentified	unidentified	unidentified	92.3	Dothideomycetes_sp|FJ440862|SH181862.07FU,Hysteriales_sp|KF060171|SH181860.07FU
568	2	Ascomycota	Leotiomycetes	Helotiales	unidentified	unidentified	Helotiales sp	92.9	Helotiales_sp|GQ996148|SH181096.07FU
570	5	Ascomycota	Eurotiomycetes	Chaetothyriales	Herpotrichiellaceae	unidentified	Herpotrichiellaceae sp	97.3	Herpotrichiellaceae_sp|KF385366|SH194030.07FU
571	323	Basidiomycota	Agaricomycetes	Russulales	Russulaceae	Russula	Russula sp	89.2	Russula_sp|JX987767|SH190344.07FU
572 CH	56	Basidiomycota	Agaricomycetes	Sebacinales	Sebacinales_Group_B	unidentified	Sebacinales Group B sp	99.6	Sebacinales_Group_B_sp|DQ309208|SH082367.07FU
577	4	Ascomycota	Eurotiomycetes	Chaetothyriales	Herpotrichiellaceae	unidentified	Herpotrichiellaceae sp	95.1	Herpotrichiellaceae_sp|KF385366|SH194030.07FU
581	51	Ascomycota	unidentified	unidentified	unidentified	unidentified	Ascomycota sp	97.9	Ascomycota_sp|DQ767605|SH214904.07FU
582	11	Ascomycota	unidentified	unidentified	unidentified	unidentified	Ascomycota sp	97.4	Ascomycota_sp|DQ421058|SH200238.07FU
586	9	Ascomycota	Leotiomycetes	unidentified	unidentified	unidentified	Leotiomycetes sp	95.3	Leotiomycetes_sp|EU113195|SH201702.07FU,Leotiomycetes_sp|FJ552896|SH201618.07FU
587	33	Ascomycota	Eurotiomycetes	Chaetothyriales	unidentified	unidentified	Chaetothyriales sp	97.4	Chaetothyriales_sp|KC818298|SH200285.07FU
590	7	Ascomycota	unidentified	unidentified	unidentified	unidentified	Ascomycota sp	95.7	Ascomycota_sp|DQ421058|SH200238.07FU
591	33	Ascomycota	Eurotiomycetes	Chaetothyriales	Herpotrichiellaceae	unidentified	Herpotrichiellaceae sp	96	Herpotrichiellaceae_sp|KF385366|SH194030.07FU
593	39	Ascomycota	Eurotiomycetes	Chaetothyriales	Herpotrichiellaceae	unidentified	Herpotrichiellaceae sp	95.9	Herpotrichiellaceae_sp|KF385366|SH194030.07FU
595	6	Basidiomycota	Agaricomycetes	Sebacinales	Sebacinaceae	unidentified	Sebacinaceae sp	98	Sebacinaceae_sp|HQ667838|SH214600.07FU
596	8	Ascomycota	Sordariomycetes	Sordariales	Chaetomiaceae	Humicola	Humicola nigrescens	99.5	Humicola_nigrescens|AB625592|SH195295.07FU
598	26	Ascomycota	Sordariomycetes	Diaporthales	Diaporthaceae	Phomopsis	Phomopsis sp	93.2	Phomopsis_sp|JQ991644|SH200232.07FU
599	8	Ascomycota	Sordariomycetes	unidentified	unidentified	unidentified	Sordariomycetes sp	97.9	Sordariomycetes_sp|DQ273344|SH212814.07FU
603	35	Ascomycota	Eurotiomycetes	Chaetothyriales	unidentified	unidentified	Chaetothyriales sp	95.6	Chaetothyriales_sp|KC818298|SH200285.07FU
610 CH	24	Ascomycota	Geoglossomycetes	Geoglossales	Geoglossaceae	Sarcoleotia	Sarcoleotia globosa	84.6	Sarcoleotia_globosa|AY789410|SH211913.07FU
615	53	Ascomycota	unidentified	unidentified	unidentified	unidentified	Ascomycota sp	99.5	Ascomycota_sp|KC007266|SH185508.07FU
619	6	Ascomycota	Dothideomycetes	Hysteriales	Gloniaceae	Cenococcum	Cenococcum geophilum	95.3	Cenococcum_geophilum|AY394919|SH199612.07FU
622	14	unidentified	unidentified	unidentified	unidentified	unidentified	Fungi sp	92.5	Fungi_sp|KF675657|SH208597.07FU
624	9	Basidiomycota	Agaricomycetes	Thelephorales	Thelephoraceae	Tomentella	Tomentella sp	97.9	Tomentella_sp|DQ974772|SH177791.07FU
630	3	Ascomycota	Eurotiomycetes	Eurotiales	Trichocomaceae	Talaromyces	Talaromyces stollii	98.1	Talaromyces_stollii|JX315674|SH413547.07FU
632	2	Ascomycota	Leotiomycetes	Helotiales	Rutstroemiaceae	unidentified	Rutstroemiaceae sp	98.1	Rutstroemiaceae_sp|HM239740|SH183854.07FU
635	2	Basidiomycota	Agaricomycetes	Sebacinales	unidentified	unidentified	Sebacinales sp	89.8	Sebacinales_sp|HM241746|SH203637.07FU
640	3	Ascomycota	Pezizomycetes	Pezizales	Pezizaceae	Terfezia	Terfezia sp	95.2	Terfezia_sp|UDB005374|SH193725.07FU
644	7	Basidiomycota	Atractiellomycetes	Atractiellales	unidentified	unidentified	Atractiellales sp	98.9	Atractiellales_sp|KF428440|SH206996.07FU
646	64	Ascomycota	Eurotiomycetes	Chaetothyriales	unidentified	unidentified	Chaetothyriales sp	95.2	Chaetothyriales_sp|KC818298|SH200285.07FU
647	5	Ascomycota	Leotiomycetes	Helotiales	unidentified	unidentified	Helotiales sp	88.7	Helotiales_sp|JN889850|SH218285.07FU
648	1	Ascomycota	Eurotiomycetes	Chaetothyriales	Herpotrichiellaceae	unidentified	Herpotrichiellaceae sp	96.8	Herpotrichiellaceae_sp|KF385366|SH194030.07FU
649	13	Zygomycota	Incertae_sedis	Mortierellales	Mortierellaceae	Mortierella	Mortierella sp	98.1	Mortierella_sp|EU489899|SH183633.07FU
650	30	Ascomycota	Eurotiomycetes	Chaetothyriales	unidentified	unidentified	Chaetothyriales sp	96.5	Chaetothyriales_sp|KC818298|SH200285.07FU
651	9	Basidiomycota	Agaricomycetes	Russulales	Russulaceae	Russula	Russula violeipes	88.5	Russula_violeipes|KF361779|SH191296.07FU
653	13	Basidiomycota	Agaricomycetes	Thelephorales	Thelephoraceae	unidentified	Thelephoraceae sp	97	Thelephoraceae_sp|EF411078|SH189552.07FU
654	5	Basidiomycota	Agaricomycetes	Boletales	Diplocystidiaceae	Astraeus	Astraeus telleriae	99.3	Astraeus_telleriae|HF565085|SH190455.07FU
656	50	Ascomycota	Dothideomycetes	unidentified	unidentified	unidentified	Dothideomycetes sp	95.9	Dothideomycetes_sp|FJ440862|SH181862.07FU
657	30	Ascomycota	Dothideomycetes	Capnodiales	unidentified	unidentified	Capnodiales sp	91.2	Capnodiales_sp|KC222703|SH211789.07FU
659	33	Ascomycota	Leotiomycetes	Helotiales	unidentified	unidentified	Helotiales sp	95	Helotiales_sp|AB089661|SH203527.07FU
661	1	Ascomycota	Pezizomycetes	Pezizales	Pezizaceae	Terfezia	Terfezia pini	96.9	Terfezia_pini|HM056210|SH193718.07FU
667	25	Ascomycota	Dothideomycetes	Hysteriales	Gloniaceae	Cenococcum	Cenococcum geophilum	95.4	Cenococcum_geophilum|AY818608|SH199616.07FU
672	1	Basidiomycota	Agaricomycetes	Thelephorales	Thelephoraceae	Tomentella	Tomentella sp	95.8	Tomentella_sp|DQ974772|SH177791.07FU
674	1	Ascomycota	Pezizomycetes	Pezizales	Pezizaceae	Terfezia	Terfezia leptoderma	96.1	Terfezia_leptoderma|AF396862|SH193719.07FU
678	34	Basidiomycota	Agaricomycetes	Sebacinales	Sebacinaceae	unidentified	Sebacinaceae sp	97.1	Sebacinaceae_sp|HM105519|SH214653.07FU
680	77	Basidiomycota	Agaricomycetes	Agaricales	Entolomataceae	Entoloma	Entoloma sp P219	84.2	Entoloma_sp_P219|FN669197|SH215184.07FU
681	7	Ascomycota	Leotiomycetes	Helotiales	unidentified	unidentified	Helotiales sp	98.6	Helotiales_sp|HQ625480|SH214286.07FU
697	1	Basidiomycota	Agaricomycetes	Thelephorales	Thelephoraceae	unidentified	Thelephoraceae sp	95	Thelephoraceae_sp|FJ440942|SH184652.07FU
698	16	Ascomycota	Eurotiomycetes	Eurotiales	Trichocomaceae	Talaromyces	Talaromyces stollii	97.2	Talaromyces_stollii|JX315674|SH413547.07FU
700	5	Ascomycota	Sordariomycetes	Sordariales	unidentified	unidentified	Sordariales sp	97.8	Sordariales_sp|KF675667|SH203712.07FU
701	47	Basidiomycota	Agaricomycetes	Agaricales	Cortinariaceae	Cortinarius	Cortinarius sp	98.9	Cortinarius_sp|JF506747|SH222639.07FU
703 P	28	Ascomycota	Lecanoromycetes	Peltigerales	Pannariaceae	Degelia	Degelia plumbea	89.4	Degelia_plumbea|KC618691|SH199575.07FU
704	22	Ascomycota	Lecanoromycetes	Peltigerales	Pannariaceae	Degelia	Degelia plumbea	87.3	Degelia_plumbea|KC618691|SH199575.07FU
705 pH	197	Basidiomycota	Agaricomycetes	Sebacinales	Sebacinaceae	Sebacina	Sebacina sp	99.5	Sebacina_sp|UDB016419|SH214601.07FU
711	4	Ascomycota	Dothideomycetes	Pleosporales	unidentified	unidentified	Pleosporales sp	88.9	Pleosporales_sp|EU144775|SH186986.07FU
716	30	Basidiomycota	Agaricomycetes	Russulales	Russulaceae	Russula	Russula sp	97.8	Russula_sp|DQ990846|SH218427.07FU
717	2	Ascomycota	Leotiomycetes	Helotiales	unidentified	unidentified	Helotiales sp	85.6	Helotiales_sp|JN889850|SH218285.07FU
720	13	Zygomycota	Incertae_sedis	Mortierellales	Mortierellaceae	Mortierella	Mortierella sp	97.2	Mortierella_sp|DQ420854|SH183635.07FU
721	10	Ascomycota	Dothideomycetes	Dothideales	Dothioraceae	Hormonema	Hormonema sp	98.1	Hormonema_sp|EF159309|SH206396.07FU
726	66	Basidiomycota	Agaricomycetes	Thelephorales	Thelephoraceae	unidentified	Thelephoraceae sp	96.6	Thelephoraceae_sp|EF619808|SH177975.07FU
727	26	Ascomycota	Lecanoromycetes	unidentified	unidentified	unidentified	Lecanoromycetes sp	98.3	Lecanoromycetes_sp|KC222702|SH181721.07FU
728	23	Ascomycota	Dothideomycetes	Capnodiales	unidentified	unidentified	Capnodiales sp	84.6	Capnodiales_sp|DQ303041|SH200714.07FU
729	1	Basidiomycota	Agaricomycetes	Sebacinales	Sebacinaceae	unidentified	Sebacinaceae sp	95.5	Sebacinaceae_sp|HQ667886|SH214603.07FU
730	43	Ascomycota	Sordariomycetes	Hypocreales	unidentified	unidentified	Hypocreales sp	93	Hypocreales_sp|GU055550|SH204418.07FU
731	1	Ascomycota	Leotiomycetes	Helotiales	Incertae_sedis	Scytalidium	Scytalidium circinatum	97.4	Scytalidium_circinatum|KC292873|SH218618.07FU
734	167	Ascomycota	Dothideomycetes	Pleosporales	unidentified	unidentified	Pleosporales sp	91.4	Pleosporales_sp|JN859339|SH180711.07FU
736	8	Ascomycota	Sordariomycetes	Hypocreales	Incertae_sedis	Ilyonectria	Ilyonectria estremocensis	95.8	Ilyonectria_estremocensis|JF735320|SH238190.07FU
738	3	Ascomycota	Dothideomycetes	Pleosporales	Sporormiaceae	Preussia	Preussia flanaganii	95.4	Preussia_flanaganii|AY943061|SH184180.07FU
740	1	Basidiomycota	Agaricomycetes	Thelephorales	Thelephoraceae	unidentified	Thelephoraceae sp	94.1	Thelephoraceae_sp|FJ440942|SH184652.07FU
741	75	Basidiomycota	Agaricomycetes	Sebacinales	Sebacinales_Group_B	unidentified	Sebacinales Group B sp	95.8	Sebacinales_Group_B_sp|JQ420990|SH201955.07FU
742	8	Ascomycota	Eurotiomycetes	Eurotiales	Trichocomaceae	unidentified	Trichocomaceae sp	96.3	Trichocomaceae_sp|FJ160264|SH204617.07FU
747	1	Ascomycota	Eurotiomycetes	Chaetothyriales	unidentified	unidentified	Chaetothyriales sp	97.4	Chaetothyriales_sp|KC818298|SH200285.07FU
755	94	Basidiomycota	Agaricomycetes	Thelephorales	Thelephoraceae	Tomentella	Tomentella sp	96.2	Tomentella_sp|FR852139|SH217407.07FU
756	20	Basidiomycota	Agaricomycetes	Thelephorales	Thelephoraceae	Tomentella	Tomentella sp	98.7	Tomentella_sp|UDB005085|SH189369.07FU
757	15	Rozellomycota	unidentified	unidentified	unidentified	unidentified	Rozellomycota sp	95.7	Rozellomycota_sp|JQ666368|SH204646.07FU
758	2	Ascomycota	Eurotiomycetes	Eurotiales	Trichocomaceae	Aspergillus	Aspergillus amstelodami	86.4	Aspergillus_amstelodami|AJ853761|SH082533.07FU
759 BE	27	Ascomycota	Sordariomycetes	Hypocreales	Incertae_sedis	Ilyonectria	Ilyonectria mors-panacis	97	Ilyonectria_mors-panacis|JF735288|SH202967.07FU
761	43	Ascomycota	Eurotiomycetes	Eurotiales	Trichocomaceae	Rasamsonia	Rasamsonia sp	95.6	Rasamsonia_sp|AB847052|SH192946.07FU
762	3	Basidiomycota	Agaricomycetes	Sebacinales	unidentified	unidentified	Sebacinales sp	97.1	Sebacinales_sp|HQ154349|SH192974.07FU
763	4	Basidiomycota	Agaricomycetes	Boletales	Diplocystidiaceae	Astraeus	Astraeus telleriae	96.7	Astraeus_telleriae|HF565085|SH190455.07FU
768	186	Basidiomycota	Agaricomycetes	Agaricales	Cortinariaceae	unidentified	Cortinariaceae sp	98	Cortinariaceae_sp|FR852009|SH188641.07FU
769	13	Ascomycota	Eurotiomycetes	Eurotiales	Trichocomaceae	Penicillium	Penicillium striatisporum	99.5	Penicillium_striatisporum|AF038938|SH086749.07FU
770	3	Ascomycota	Leotiomycetes	Helotiales	unidentified	unidentified	Helotiales sp	96	Helotiales_sp|AB089661|SH203527.07FU
772	4	Ascomycota	Eurotiomycetes	Chaetothyriales	Herpotrichiellaceae	Cladophialophora	Cladophialophora sp	99.6	Cladophialophora_sp|GU083193|SH213261.07FU
773	1	Ascomycota	Leotiomycetes	Helotiales	unidentified	unidentified	Helotiales sp	95.5	Helotiales_sp|AB089661|SH203527.07FU
779	45	Ascomycota	Dothideomycetes	unidentified	unidentified	unidentified	unidentified	92.8	Dothideomycetes_sp|FJ440862|SH181862.07FU,Hysteriales_sp|KF060171|SH181860.07FU
780 P	70	Basidiomycota	Agaricomycetes	Thelephorales	Thelephoraceae	Tomentella	Tomentella atramentaria	98.3	Tomentella_atramentaria|UDB016488|SH178632.07FU
781	1	Basidiomycota	Agaricomycetes	Sebacinales	Sebacinaceae	unidentified	Sebacinaceae sp	99	Sebacinaceae_sp|EU444538|SH125974.07FU
783	9	Basidiomycota	Agaricomycetes	Sebacinales	Sebacinaceae	Sebacina	Sebacina sp	96.6	Sebacina_sp|UDB005064|SH197142.07FU
784	51	Basidiomycota	Agaricomycetes	Russulales	Russulaceae	Lactarius	Lactarius sp	98	Lactarius_sp|FJ897203|SH214493.07FU
791	7	Basidiomycota	Agaricomycetes	Russulales	Russulaceae	Russula	Russula sp	97.3	Russula_sp|UDB013176|SH218439.07FU
792	25	Basidiomycota	Agaricomycetes	Russulales	Russulaceae	Russula	Russula sp	96.3	Russula_sp|KF879462|SH176563.07FU
794	3	Basidiomycota	Agaricomycetes	Agaricales	unidentified	unidentified	Agaricales sp	82	Agaricales_sp|UDB015836|SH176299.07FU
800	10	Basidiomycota	Agaricomycetes	Thelephorales	Thelephoraceae	unidentified	Thelephoraceae sp	94.4	Thelephoraceae_sp|AB700455|SH185252.07FU
802	38	Basidiomycota	Agaricomycetes	Agaricales	Inocybaceae	Inocybe	Inocybe subporospora	81.8	Inocybe_subporospora|JF908245|SH185206.07FU
805	2	Basidiomycota	Agaricomycetes	Russulales	Russulaceae	Russula	Russula sp	95.9	Russula_sp|DQ061909|SH190336.07FU
806	7	Basidiomycota	Agaricomycetes	Thelephorales	Thelephoraceae	Tomentella	Tomentella sp	96.1	Tomentella_sp|JF304367|SH177788.07FU,Tomentella_sp|UDB013713|SH184516.07FU
811	4	Basidiomycota	Agaricomycetes	Agaricales	Clavariaceae	unidentified	Clavariaceae sp	97.2	Clavariaceae_sp|EU292494|SH185112.07FU
815	1	Ascomycota	Leotiomycetes	Helotiales	unidentified	unidentified	Helotiales sp	96	Helotiales_sp|JN847503|SH201693.07FU
816	5	Ascomycota	Sordariomycetes	Hypocreales	Clavicipitaceae	Metacordyceps	Metacordyceps chlamydosporia	98.5	Metacordyceps_chlamydosporia|AY555965|SH192575.07FU
818	1	Ascomycota	Pezizomycetes	Pezizales	Pezizaceae	unidentified	Pezizaceae sp	100	Pezizaceae_sp|HM057216|SH217448.07FU
822	8	Ascomycota	Eurotiomycetes	Chaetothyriales	Herpotrichiellaceae	unidentified	Herpotrichiellaceae sp	96.1	Herpotrichiellaceae_sp|DQ421062|SH180464.07FU
825	32	Ascomycota	Dothideomycetes	Capnodiales	Mycosphaerellaceae	unidentified	Mycosphaerellaceae sp	95.9	Mycosphaerellaceae_sp|KF060166|SH181864.07FU
826	10	Ascomycota	Dothideomycetes	unidentified	unidentified	unidentified	Dothideomycetes sp	91.6	Dothideomycetes_sp|EF373557|SH202790.07FU
829	9	Ascomycota	Eurotiomycetes	Eurotiales	Trichocomaceae	Sagenomella	Sagenomella diversispora	96.8	Sagenomella_diversispora|GQ169319|SH208845.07FU
832	208	Basidiomycota	Agaricomycetes	Russulales	Russulaceae	Russula	Russula foetens	99.2	Russula_foetens|JF908679|SH220833.07FU
833	59	Ascomycota	Dothideomycetes	Capnodiales	unidentified	unidentified	Capnodiales sp	95.5	Capnodiales_sp|JF691278|SH202792.07FU
835	12	Basidiomycota	Agaricomycetes	Russulales	Russulaceae	Russula	Russula violeipes	91	Russula_violeipes|KF361779|SH191296.07FU
836	32	Basidiomycota	Agaricomycetes	Russulales	Russulaceae	unidentified	Russulaceae sp	94.5	Russulaceae_sp|GQ221662|SH220816.07FU
837	12	Ascomycota	Eurotiomycetes	Chaetothyriales	Herpotrichiellaceae	Cladophialophora	Cladophialophora sp	97.3	Cladophialophora_sp|GU083193|SH213261.07FU
838	12	Zygomycota	Incertae_sedis	Mucorales	Umbelopsidaceae	Umbelopsis	Umbelopsis dimorpha	99.5	Umbelopsis_dimorpha|JN206387|SH196089.07FU
839	27	Basidiomycota	Agaricomycetes	Agaricales	Cortinariaceae	Cortinarius	Cortinarius sp TN04 1106	98.5	Cortinarius_sp_TN04_1106|KF732531|SH222510.07FU
840	4	Ascomycota	Leotiomycetes	Helotiales	Helotiaceae	Hymenoscyphus	Hymenoscyphus sp SR F14	97.9	Hymenoscyphus_sp_SR_F14|KJ528993|SH198407.07FU
842	89	Ascomycota	Leotiomycetes	Helotiales	Incertae_sedis	Leptodontidium	Leptodontidium sp	99.5	Leptodontidium_sp|AB847022|SH205736.07FU
844	14	Ascomycota	Leotiomycetes	Helotiales	unidentified	unidentified	Helotiales sp	96.5	Helotiales_sp|GQ221644|SH205740.07FU
847	8	Ascomycota	Sordariomycetes	Hypocreales	unidentified	unidentified	Hypocreales sp	93.1	Hypocreales_sp|HM162314|SH204417.07FU
855	17	Ascomycota	unidentified	unidentified	unidentified	unidentified	Ascomycota sp	83.5	Ascomycota_sp|AY559370|SH200262.07FU
857	2	Basidiomycota	Agaricomycetes	Agaricales	unidentified	unidentified	Agaricales sp	95.7	Agaricales_sp|GU083078|SH192085.07FU
861	42	Basidiomycota	Agaricomycetes	Agaricales	Psathyrellaceae	Psathyrella	Psathyrella candolleana	97.9	Psathyrella_candolleana|DQ389720|SH220347.07FU
863	1	Ascomycota	Leotiomycetes	Helotiales	unidentified	unidentified	Helotiales sp	97.5	Helotiales_sp|AB847010|SH205738.07FU
868	24	Basidiomycota	Agaricomycetes	Agaricales	Inocybaceae	Inocybe	Inocybe subporospora	81.8	Inocybe_subporospora|JF908245|SH185206.07FU
872	30	Ascomycota	Dothideomycetes	unidentified	unidentified	unidentified	Dothideomycetes sp	92.7	Dothideomycetes_sp|EF373557|SH202790.07FU
874	24	Ascomycota	Leotiomycetes	Rhytismatales	Rhytismataceae	unidentified	Rhytismataceae sp	92	Rhytismataceae_sp|FN610991|SH217574.07FU
877	10	Ascomycota	Pezizomycetes	Pezizales	Sarcosomataceae	Plectania	Plectania sp	97.9	Plectania_sp|KF128871|SH193885.07FU
880	2	Ascomycota	Eurotiomycetes	Chaetothyriales	Herpotrichiellaceae	Cladophialophora	unidentified	90.2	Cladophialophora_sp|GU083193|SH213261.07FU,Cladophialophora_chaetospira|EU035405|SH213263.07FU
885	3	Ascomycota	Eurotiomycetes	Chaetothyriales	Herpotrichiellaceae	unidentified	Herpotrichiellaceae sp	95.9	Herpotrichiellaceae_sp|KF385366|SH194030.07FU
888	2	Basidiomycota	Agaricomycetes	Thelephorales	Thelephoraceae	unidentified	Thelephoraceae sp	94.9	Thelephoraceae_sp|HM849637|SH189391.07FU
889	2	Ascomycota	Sordariomycetes	Coniochaetales	Coniochaetaceae	Coniochaeta	Coniochaeta cateniformis	94.3	Coniochaeta_cateniformis|HE610331|SH191393.07FU
890	6	unidentified	unidentified	unidentified	unidentified	unidentified	Fungi sp	91	Fungi_sp|KF675657|SH208597.07FU
892	1	Ascomycota	Leotiomycetes	Helotiales	unidentified	unidentified	Helotiales sp	94.1	Helotiales_sp|GU083180|SH201688.07FU,Helotiales_sp|JN847503|SH201693.07FU
900	1	Basidiomycota	Agaricomycetes	Sebacinales	Sebacinaceae	Sebacina	Sebacina sp	98.5	Sebacina_sp|FR852342|SH214689.07FU
903	13	Basidiomycota	Agaricomycetes	Thelephorales	Thelephoraceae	unidentified	Thelephoraceae sp	96.1	Thelephoraceae_sp|HQ336665|SH177948.07FU
905	5	Ascomycota	Sordariomycetes	Hypocreales	Incertae_sedis	Acremonium	Acremonium spinosum	84.8	Acremonium_spinosum|HE608637|SH207981.07FU
913	75	Ascomycota	Dothideomycetes	Capnodiales	unidentified	unidentified	Capnodiales sp	93.2	Capnodiales_sp|JF691278|SH202792.07FU
914	4	Ascomycota	Eurotiomycetes	Chaetothyriales	Herpotrichiellaceae	unidentified	Herpotrichiellaceae sp	96.4	Herpotrichiellaceae_sp|KF385366|SH194030.07FU
918	9	Basidiomycota	Agaricomycetes	Russulales	Russulaceae	Russula	Russula odorata	96.9	Russula_odorata|JN944010|SH187357.07FU
922	19	Basidiomycota	Agaricomycetes	Thelephorales	Thelephoraceae	Tomentella	Tomentella sp	95.2	Tomentella_sp|EU625813|SH177880.07FU
923	10	Ascomycota	Dothideomycetes	Hysteriales	unidentified	unidentified	Hysteriales sp	94.9	Hysteriales_sp|KF060171|SH181860.07FU
925	3	Zygomycota	Incertae_sedis	Mucorales	Umbelopsidaceae	Umbelopsis	Umbelopsis angularis	96.2	Umbelopsis_angularis|JN206380|SH188388.07FU
927	8	Ascomycota	Leotiomycetes	Helotiales	unidentified	unidentified	Helotiales sp	92.3	Helotiales_sp|JN889850|SH218285.07FU
928 pH	5	Ascomycota	Sordariomycetes	Sordariales	unidentified	unidentified	Sordariales sp	94.2	Sordariales_sp|JX042925|SH202455.07FU
929	1	Ascomycota	Archaeorhizomycetes	Archaeorhizomycetales	Archaeorhizomycetaceae	Archaeorhizomyces	Archaeorhizomyces sp	90.6	Archaeorhizomyces_sp|DQ421296|SH181606.07FU
931	9	Zygomycota	Incertae_sedis	Mortierellales	Mortierellaceae	Mortierella	Mortierella amoeboidea	97.1	Mortierella_amoeboidea|HQ630346|SH183634.07FU
932	1	Ascomycota	Dothideomycetes	unidentified	unidentified	unidentified	Dothideomycetes sp	92.1	Dothideomycetes_sp|AF373059|SH207563.07FU
933	17	Ascomycota	Sordariomycetes	unidentified	unidentified	unidentified	Sordariomycetes sp	95.1	Sordariomycetes_sp|HM239737|SH180909.07FU
934	1	unidentified	unidentified	unidentified	unidentified	unidentified	Fungi sp	93.8	Fungi_sp|KF675657|SH208597.07FU
935	4	Ascomycota	Dothideomycetes	Pleosporales	unidentified	unidentified	Pleosporales sp	88.4	Pleosporales_sp|EU144775|SH186986.07FU
936	21	Ascomycota	Sordariomycetes	Hypocreales	Hypocreaceae	Trichoderma	Trichoderma erinaceum	98.2	Trichoderma_erinaceum|KC171340|SH327538.07FU
944	1	Ascomycota	Eurotiomycetes	Chaetothyriales	unidentified	unidentified	Chaetothyriales sp	96.6	Chaetothyriales_sp|EU888622|SH193968.07FU
946	4	Ascomycota	unidentified	unidentified	unidentified	unidentified	Ascomycota sp	98.1	Ascomycota_sp|EU164852|SH195293.07FU
947	30	Basidiomycota	Agaricomycetes	Thelephorales	Thelephoraceae	unidentified	Thelephoraceae sp	96.1	Thelephoraceae_sp|HQ336665|SH177948.07FU
949	10	Ascomycota	Sordariomycetes	Hypocreales	Incertae_sedis	Ilyonectria	Ilyonectria mors-panacis	97	Ilyonectria_mors-panacis|JF735288|SH202967.07FU
954	2	Ascomycota	Eurotiomycetes	Chaetothyriales	Herpotrichiellaceae	Cladophialophora	Cladophialophora sp	95.1	Cladophialophora_sp|GU083193|SH213261.07FU
960	7	Ascomycota	Sordariomycetes	Hypocreales	Nectriaceae	unidentified	Nectriaceae sp	96.7	Nectriaceae_sp|KF528003|SH204422.07FU
961	51	Basidiomycota	Agaricomycetes	Thelephorales	Thelephoraceae	Tomentella	Tomentella atramentaria	97	Tomentella_atramentaria|UDB016488|SH178632.07FU
967	8	Ascomycota	Dothideomycetes	Capnodiales	Mycosphaerellaceae	unidentified	Mycosphaerellaceae sp	81	Mycosphaerellaceae_sp|KF060186|SH181863.07FU
971	3	Ascomycota	Sordariomycetes	Hypocreales	Hypocreaceae	Trichoderma	Trichoderma cerinum	100	Trichoderma_cerinum|KC171336|SH252855.07FU
976	57	Ascomycota	Eurotiomycetes	Eurotiales	Trichocomaceae	Penicillium	Penicillium canariense	98.6	Penicillium_canariense|AF481121|SH237710.07FU
980	2	Zygomycota	Incertae_sedis	Mucorales	Umbelopsidaceae	Umbelopsis	Umbelopsis angularis	97.1	Umbelopsis_angularis|JN206380|SH188388.07FU
982	4	Basidiomycota	Agaricomycetes	Thelephorales	Thelephoraceae	unidentified	Thelephoraceae sp	95	Thelephoraceae_sp|FJ440942|SH184652.07FU
987	20	Ascomycota	Dothideomycetes	Capnodiales	unidentified	unidentified	Capnodiales sp	84.4	Capnodiales_sp|KC222703|SH211789.07FU
989	64	Basidiomycota	Agaricomycetes	Agaricales	Cortinariaceae	Cortinarius	Cortinarius sp	94.5	Cortinarius_sp|FR852012|SH188633.07FU
991	7	Ascomycota	Eurotiomycetes	Chaetothyriales	Herpotrichiellaceae	Cladophialophora	Cladophialophora sp	92.1	Cladophialophora_sp|GU083193|SH213261.07FU
994	37	Basidiomycota	Agaricomycetes	Russulales	Russulaceae	Lactarius	Lactarius serifluus	98.7	Lactarius_serifluus|UDB000867|SH220121.07FU
999 MA	19	Ascomycota	Leotiomycetes	Incertae_sedis	Myxotrichaceae	Oidiodendron	Oidiodendron sp	99.5	Oidiodendron_sp|AY627816|SH216988.07FU
1001	1	Basidiomycota	Agaricomycetes	Thelephorales	Thelephoraceae	Tomentella	unidentified	93.2	Tomentella_sp_Nara_2_01|AB211278|SH184543.07FU,Tomentella_sp_OTU209|HQ215810|SH189528.07FU
1002	2	Basidiomycota	Agaricomycetes	Agaricales	Inocybaceae	Inocybe	Inocybe glabripes	95.2	Inocybe_glabripes|AM882971|SH174191.07FU
1003	39	Ascomycota	Eurotiomycetes	Eurotiales	Thermoascaceae	unidentified	Thermoascaceae sp	85.5	Thermoascaceae_sp|KF823592|SH208055.07FU
1004	2	Ascomycota	Pezizomycetes	Pezizales	Pezizaceae	Terfezia	Terfezia pini	96.9	Terfezia_pini|HM056210|SH193718.07FU
1008 P	18	Ascomycota	Dothideomycetes	Hysteriales	Gloniaceae	Cenococcum	Cenococcum geophilum	94.2	Cenococcum_geophilum|AY394919|SH199612.07FU
1009	5	Zygomycota	Incertae_sedis	Mortierellales	Mortierellaceae	Mortierella	Mortierella sp	96.1	Mortierella_sp|JX316376|SH180145.07FU
1011	5	Ascomycota	Sordariomycetes	Hypocreales	Nectriaceae	unidentified	Nectriaceae sp	96.1	Nectriaceae_sp|KF528003|SH204422.07FU
1012	31	Basidiomycota	Agaricomycetes	Thelephorales	Thelephoraceae	Tomentella	Tomentella sp	97.9	Tomentella_sp|DQ974772|SH177791.07FU
1014	45	Basidiomycota	Agaricomycetes	Thelephorales	Thelephoraceae	Tomentella	Tomentella sp	95.2	Tomentella_sp|EU625813|SH177880.07FU
1019	4	Basidiomycota	Agaricomycetes	Boletales	Rhizopogonaceae	Rhizopogon	Rhizopogon aff. rubescens	99.2	Rhizopogon_aff._rubescens|GU969254|SH133744.07FU
1020	47	Basidiomycota	Agaricomycetes	Agaricales	Cortinariaceae	Cortinarius	Cortinarius sp	98	Cortinarius_sp|UDB005698|SH188543.07FU
1033	24	Basidiomycota	Agaricomycetes	Sebacinales	Sebacinaceae	unidentified	Sebacinaceae sp	97.1	Sebacinaceae_sp|HM105519|SH214653.07FU
1037	1	Ascomycota	Eurotiomycetes	Chaetothyriales	Herpotrichiellaceae	unidentified	Herpotrichiellaceae sp	95.9	Herpotrichiellaceae_sp|KF385366|SH194030.07FU
1042	4	Ascomycota	Sordariomycetes	Xylariales	unidentified	unidentified	Xylariales sp	81.3	Xylariales_sp|JQ761294|SH194903.07FU
1047	5	Ascomycota	Leotiomycetes	Helotiales	unidentified	unidentified	Helotiales sp	97	Helotiales_sp|GQ221644|SH205740.07FU
1051	6	Ascomycota	Sordariomycetes	Sordariales	Chaetomiaceae	unidentified	Chaetomiaceae sp	98	Chaetomiaceae_sp|FJ612990|SH195301.07FU
1053	13	Basidiomycota	Agaricomycetes	Thelephorales	Thelephoraceae	unidentified	Thelephoraceae sp	95	Thelephoraceae_sp|UDB008833|SH184607.07FU
1064	15	Ascomycota	Eurotiomycetes	Eurotiales	Trichocomaceae	Penicillium	Penicillium adametzii	98.6	Penicillium_adametzii|AF033401|SH182494.07FU
1066	49	Basidiomycota	Agaricomycetes	Thelephorales	Thelephoraceae	unidentified	Thelephoraceae sp	95.3	Thelephoraceae_sp|EF619811|SH189476.07FU
1069	1	Ascomycota	Dothideomycetes	Hysteriales	unidentified	unidentified	Hysteriales sp	95.4	Hysteriales_sp|KF060171|SH181860.07FU
1070	3	unidentified	unidentified	unidentified	unidentified	unidentified	Fungi sp	91.3	Fungi_sp|KF675657|SH208597.07FU
1073	24	Ascomycota	Leotiomycetes	Helotiales	unidentified	unidentified	Helotiales sp	93.8	Helotiales_sp|JN889850|SH218285.07FU
1075	39	Ascomycota	Dothideomycetes	Hysteriales	Gloniaceae	Cenococcum	Cenococcum geophilum	96.5	Cenococcum_geophilum|AY394919|SH199612.07FU
1076	1	Basidiomycota	Agaricomycetes	Thelephorales	Thelephoraceae	unidentified	Thelephoraceae sp	93.4	Thelephoraceae_sp|FJ440942|SH184652.07FU
1077	9	Basidiomycota	Agaricomycetes	Russulales	Russulaceae	Russula	Russula sp	99.1	Russula_sp|UDB013562|SH220519.07FU
1081	4	Ascomycota	Eurotiomycetes	Chaetothyriales	Herpotrichiellaceae	unidentified	Herpotrichiellaceae sp	95.3	Herpotrichiellaceae_sp|DQ421062|SH180464.07FU
1085	5	Ascomycota	Leotiomycetes	Helotiales	unidentified	unidentified	Helotiales sp	97.5	Helotiales_sp|GQ221644|SH205740.07FU
1093	8	Ascomycota	Dothideomycetes	Capnodiales	unidentified	unidentified	Capnodiales sp	86.7	Capnodiales_sp|KC222703|SH211789.07FU
1094	1	Ascomycota	Sordariomycetes	Sordariales	Lasiosphaeriaceae	Podospora	Podospora sp	99.4	Podospora_sp|EF027383|SH217071.07FU
1095	3	Ascomycota	Eurotiomycetes	Eurotiales	Trichocomaceae	Penicillium	Penicillium cf parviverrucosum CMV 2013	99	Penicillium_cf_parviverrucosum_CMV_2013|JX091459|SH182493.07FU
1099	4	Ascomycota	Eurotiomycetes	Chaetothyriales	unidentified	unidentified	Chaetothyriales sp	97	Chaetothyriales_sp|EU888622|SH193968.07FU
1100	7	Ascomycota	Eurotiomycetes	Eurotiales	Trichocomaceae	Penicillium	Penicillium restrictum	97.6	Penicillium_restrictum|AF033457|SH331610.07FU
1101	1	Ascomycota	unidentified	unidentified	unidentified	unidentified	unidentified	92.4	Ascomycota_sp|HQ871756|SH195300.07FU,Chaetomium_sp|KC007192|SH195317.07FU
1102	13	Ascomycota	Dothideomycetes	Pleosporales	unidentified	unidentified	Pleosporales sp	94.7	Pleosporales_sp|JQ344348|SH186929.07FU
1109	1	Zygomycota	Incertae_sedis	Mortierellales	Mortierellaceae	Mortierella	Mortierella rishikesha	93.8	Mortierella_rishikesha|HQ630308|SH180109.07FU
1114	12	Zygomycota	Incertae_sedis	Mortierellales	Mortierellaceae	Mortierella	Mortierella amoeboidea	94.2	Mortierella_amoeboidea|HQ630346|SH183634.07FU
1118	1	Ascomycota	unidentified	unidentified	unidentified	unidentified	Ascomycota sp	100	Ascomycota_sp|JQ246357|SH217942.07FU
1120	14	Ascomycota	Leotiomycetes	Helotiales	unidentified	unidentified	Helotiales sp	95.6	Helotiales_sp|GQ221644|SH205740.07FU
1123	43	Basidiomycota	Agaricomycetes	Thelephorales	Thelephoraceae	Tomentella	Tomentella sp	96.6	Tomentella_sp|AY748879|SH177847.07FU
1124	17	Ascomycota	Leotiomycetes	Incertae_sedis	Myxotrichaceae	Oidiodendron	Oidiodendron sp	92.3	Oidiodendron_sp|UDB004116|SH217013.07FU
1129	26	Ascomycota	Eurotiomycetes	Eurotiales	Thermoascaceae	unidentified	Thermoascaceae sp	81.7	Thermoascaceae_sp|KF823592|SH208055.07FU
1130	2	Ascomycota	Leotiomycetes	Helotiales	Hyaloscyphaceae	Lachnum	Lachnum sp 1 KO 2013	98.5	Lachnum_sp_1_KO_2013|AB847053|SH201624.07FU
1132	1	Ascomycota	Leotiomycetes	unidentified	unidentified	unidentified	Leotiomycetes sp	94.4	Leotiomycetes_sp|KF428326|SH181080.07FU
1133	7	Ascomycota	Sordariomycetes	Hypocreales	Incertae_sedis	Ilyonectria	Ilyonectria mors-panacis	97	Ilyonectria_mors-panacis|JF735288|SH202967.07FU
1136	8	Ascomycota	Eurotiomycetes	Chaetothyriales	Herpotrichiellaceae	Cladophialophora	unidentified	88.4	Cladophialophora_sp|GU083193|SH213261.07FU,Cladophialophora_sp_99002b|EU139132|SH213282.07FU
1137 CH, P	17	Ascomycota	Eurotiomycetes	Chaetothyriales	Herpotrichiellaceae	Cladophialophora	Cladophialophora chaetospira	90.4	Cladophialophora_chaetospira|EU035405|SH213263.07FU
1143	153	Basidiomycota	Agaricomycetes	Cantharellales	Cantharellaceae	Craterellus	Craterellus sp	99.7	Craterellus_sp|UDB005288|SH181204.07FU
1145	31	Basidiomycota	Agaricomycetes	Russulales	Russulaceae	Russula	Russula decipiens	97.3	Russula_decipiens|UDB016087|SH219865.07FU
1149	15	Ascomycota	Leotiomycetes	unidentified	unidentified	unidentified	unidentified	94.8	Helotiales_sp|AY702736|SH198129.07FU,Leotiomycetes_sp|EU113195|SH201702.07FU
1152	13	unidentified	unidentified	unidentified	unidentified	unidentified	Fungi sp	90.9	Fungi_sp|KF675657|SH208597.07FU
1154	9	Zygomycota	Incertae_sedis	Mortierellales	Mortierellaceae	Mortierella	Mortierella sp	97.2	Mortierella_sp|DQ420854|SH183635.07FU
1155	1	Ascomycota	Sordariomycetes	Incertae_sedis	Incertae_sedis	Myrmecridium	Myrmecridium schulzeri	93.5	Myrmecridium_schulzeri|EU041776|SH218826.07FU
1156	6	Basidiomycota	Agaricomycetes	Agaricales	Inocybaceae	Inocybe	Inocybe sp	100	Inocybe_sp|EU816661|SH196060.07FU
1168	1	Basidiomycota	Agaricomycetes	Boletales	Diplocystidiaceae	Astraeus	Astraeus hygrometricus	95.7	Astraeus_hygrometricus|AJ629406|SH190454.07FU
1172	3	Ascomycota	unidentified	unidentified	unidentified	unidentified	Ascomycota sp	98.4	Ascomycota_sp|JQ658341|SH204046.07FU
1178	26	Basidiomycota	Agaricomycetes	Sebacinales	Sebacinaceae	unidentified	Sebacinaceae sp	97	Sebacinaceae_sp|GU256182|SH214621.07FU
1179	1	Ascomycota	Leotiomycetes	Helotiales	unidentified	unidentified	Helotiales sp	92.3	Helotiales_sp|JN889850|SH218285.07FU
1188 pH	19	Ascomycota	Eurotiomycetes	Chaetothyriales	Herpotrichiellaceae	unidentified	Herpotrichiellaceae sp	95.5	Herpotrichiellaceae_sp|KF385366|SH194030.07FU
1190 BE	13	Ascomycota	Dothideomycetes	unidentified	unidentified	unidentified	Dothideomycetes sp	94.9	Dothideomycetes_sp|FJ440862|SH181862.07FU
1194 CH	10	Ascomycota	Eurotiomycetes	Chaetothyriales	Herpotrichiellaceae	Cladophialophora	Cladophialophora sp	97.8	Cladophialophora_sp|GU083193|SH213261.07FU
1196	9	Basidiomycota	Agaricomycetes	Russulales	Russulaceae	Russula	Russula violeipes	92.6	Russula_violeipes|KF361779|SH191296.07FU
1197	15	Ascomycota	Eurotiomycetes	Chaetothyriales	unidentified	unidentified	Chaetothyriales sp	95.6	Chaetothyriales_sp|KC818298|SH200285.07FU
1200	2	Ascomycota	Eurotiomycetes	Chaetothyriales	Herpotrichiellaceae	unidentified	Herpotrichiellaceae sp	82.4	Herpotrichiellaceae_sp|KF385366|SH194030.07FU
1203	20	Basidiomycota	Agaricomycetes	Thelephorales	Thelephoraceae	Tomentella	Tomentella atramentaria	97	Tomentella_atramentaria|UDB016488|SH178632.07FU
1210	2	Ascomycota	Sordariomycetes	Hypocreales	Incertae_sedis	Ilyonectria	Ilyonectria macrodidyma	97.1	Ilyonectria_macrodidyma|AY677290|SH182794.07FU
1212	3	Ascomycota	Leotiomycetes	Helotiales	Helotiaceae	Hymenoscyphus	Hymenoscyphus sp SR F14	97.4	Hymenoscyphus_sp_SR_F14|KJ528993|SH198407.07FU
1215	2	Ascomycota	Eurotiomycetes	Chaetothyriales	Herpotrichiellaceae	Cladophialophora	Cladophialophora sp	92.5	Cladophialophora_sp|GU083193|SH213261.07FU
1216	21	Zygomycota	Incertae_sedis	Mucorales	Umbelopsidaceae	Umbelopsis	Umbelopsis sp	96.2	Umbelopsis_sp|HM069406|SH216099.07FU
1232	5	Ascomycota	Sordariomycetes	unidentified	unidentified	unidentified	Sordariomycetes sp	94.7	Sordariomycetes_sp|AB769884|SH211730.07FU
1236	1	Ascomycota	unidentified	unidentified	unidentified	unidentified	Ascomycota sp	89.8	Ascomycota_sp|DQ191963|SH195315.07FU
1239	114	Basidiomycota	Agaricomycetes	Agaricales	unidentified	unidentified	Agaricales sp	96.4	Agaricales_sp|GU083078|SH192085.07FU
1240	12	Basidiomycota	Agaricomycetes	Thelephorales	Thelephoraceae	Tomentella	Tomentella sp	97.8	Tomentella_sp|DQ150115|SH177817.07FU
1241 MA	11	Ascomycota	Eurotiomycetes	Chaetothyriales	Herpotrichiellaceae	Cladophialophora	Cladophialophora sp	88.7	Cladophialophora_sp|GU083193|SH213261.07FU
1242	1	unidentified	unidentified	unidentified	unidentified	unidentified	Fungi sp	88.8	Fungi_sp|FJ613066|SH186424.07FU
1246	2	Ascomycota	Eurotiomycetes	Eurotiales	Trichocomaceae	Penicillium	Penicillium klebahnii	96.6	Penicillium_klebahnii|AF033432|SH086673.07FU
1257	25	Basidiomycota	Agaricomycetes	Thelephorales	Thelephoraceae	Tomentella	Tomentella terrestris	98.7	Tomentella_terrestris|UDB003315|SH189365.07FU
1259	8	Basidiomycota	Agaricomycetes	Russulales	Russulaceae	unidentified	Russulaceae sp	94.5	Russulaceae_sp|GQ221662|SH220816.07FU
1267	3	Basidiomycota	Agaricomycetes	Thelephorales	Thelephoraceae	Tomentella	Tomentella sp	97.9	Tomentella_sp|DQ974772|SH177791.07FU
1268	15	Basidiomycota	Agaricomycetes	Agaricales	Clavariaceae	unidentified	Clavariaceae sp	97.6	Clavariaceae_sp|EU292494|SH185112.07FU
1273	2	Basidiomycota	Agaricomycetes	Agaricales	Marasmiaceae	Omphalotus	Omphalotus olearius	99.3	Omphalotus_olearius|AY313278|SH221873.07FU
1278	5	unidentified	unidentified	unidentified	unidentified	unidentified	Fungi sp	91.9	Fungi_sp|KF675657|SH208597.07FU
1282	5	Ascomycota	Sordariomycetes	Hypocreales	Incertae_sedis	Ilyonectria	Ilyonectria estremocensis	97	Ilyonectria_estremocensis|JF735320|SH238190.07FU
1291	84	Ascomycota	Sordariomycetes	Xylariales	Diatrypaceae	Eutypa	Eutypa petrakii var petrakii	98.2	Eutypa_petrakii_var_petrakii|AJ302455|SH217767.07FU
1292	2	Basidiomycota	Agaricomycetes	Thelephorales	Thelephoraceae	unidentified	Thelephoraceae sp	94.4	Thelephoraceae_sp|HM849637|SH189391.07FU
1301	7	Ascomycota	Leotiomycetes	Helotiales	unidentified	unidentified	Helotiales sp	84.2	Helotiales_sp|JN889850|SH218285.07FU
1304	1	Basidiomycota	Agaricomycetes	Thelephorales	Thelephoraceae	Tomentella	Tomentella sp	97.8	Tomentella_sp|UDB008939|SH177854.07FU
1311	2	Ascomycota	Eurotiomycetes	Chaetothyriales	Herpotrichiellaceae	Cladophialophora	Cladophialophora sp	95.5	Cladophialophora_sp|GU083193|SH213261.07FU
1313	5	Basidiomycota	Agaricomycetes	Russulales	Russulaceae	Russula	Russula sp	98.8	Russula_sp|UDB005834|SH202443.07FU
1316	32	Ascomycota	Pezizomycetes	Pezizales	unidentified	unidentified	Pezizales sp	83.6	Pezizales_sp|KF604908|SH208006.07FU
1319	28	Ascomycota	Pezizomycetes	Pezizales	Pyronemataceae	Scutellinia	Scutellinia crinita	81.5	Scutellinia_crinita|AY220799|SH197883.07FU
1328	1	Ascomycota	Leotiomycetes	Helotiales	unidentified	unidentified	Helotiales sp	97.5	Helotiales_sp|JN847503|SH201693.07FU
1338	6	Basidiomycota	Agaricomycetes	Sebacinales	Sebacinales_Group_B	unidentified	Sebacinales Group B sp	95.4	Sebacinales_Group_B_sp|UDB017226|SH179097.07FU
1340	5	Basidiomycota	Tremellomycetes	Tremellales	Incertae_sedis	Cryptococcus	Cryptococcus podzolicus	87.3	Cryptococcus_podzolicus|AF444321|SH181879.07FU
1346	6	Ascomycota	Leotiomycetes	Helotiales	unidentified	unidentified	Helotiales sp	94.7	Helotiales_sp|AY702736|SH198129.07FU
1348	12	Ascomycota	Sordariomycetes	Hypocreales	Hypocreaceae	Trichoderma	Trichoderma amazonicum	98.7	Trichoderma_amazonicum|HM142358|SH252852.07FU
1349	9	Ascomycota	Leotiomycetes	unidentified	unidentified	unidentified	Leotiomycetes sp	95.3	Leotiomycetes_sp|EU113195|SH201702.07FU
1350	1	Basidiomycota	Agaricomycetes	Thelephorales	Thelephoraceae	unidentified	Thelephoraceae sp	95.3	Thelephoraceae_sp|UDB014400|SH184540.07FU
1353	1	Basidiomycota	Agaricomycetes	Thelephorales	Thelephoraceae	unidentified	Thelephoraceae sp	94.9	Thelephoraceae_sp|HM849637|SH189391.07FU
1362	5	Ascomycota	Sordariomycetes	Sordariales	Chaetomiaceae	unidentified	Chaetomiaceae sp	93.1	Chaetomiaceae_sp|FJ612990|SH195301.07FU
1368	26	Basidiomycota	Agaricomycetes	Agaricales	Entolomataceae	Entoloma	Entoloma sp P219	83.3	Entoloma_sp_P219|FN669197|SH215184.07FU
1371	1	Ascomycota	Incertae_sedis	Incertae_sedis	Incertae_sedis	Hansfordia	Hansfordia sp XC 2012	90.6	Hansfordia_sp_XC_2012|JX014300|SH211358.07FU
1375	20	Ascomycota	Sordariomycetes	Hypocreales	Clavicipitaceae	Metacordyceps	Metacordyceps sp	99	Metacordyceps_sp|HE605243|SH193551.07FU
1377	9	Ascomycota	Eurotiomycetes	Eurotiales	Trichocomaceae	Penicillium	unidentified	100	Penicillium_daleae|GU981583|SH182497.07FU,Penicillium_abidjanum|GU981582|SH213971.07FU
1392	1	Ascomycota	Eurotiomycetes	Chaetothyriales	unidentified	unidentified	Chaetothyriales sp	97	Chaetothyriales_sp|DQ421072|SH193986.07FU
1393	4	Ascomycota	Leotiomycetes	Helotiales	Rutstroemiaceae	unidentified	Rutstroemiaceae sp	95.8	Rutstroemiaceae_sp|KF588374|SH183855.07FU
1395	1	Ascomycota	Leotiomycetes	Helotiales	unidentified	unidentified	Helotiales sp	98.5	Helotiales_sp|JN847503|SH201693.07FU
1397	92	Ascomycota	Leotiomycetes	Helotiales	unidentified	unidentified	Helotiales sp	90.8	Helotiales_sp|JN889850|SH218285.07FU
1403	2	Basidiomycota	Agaricomycetes	Auriculariales	Incertae_sedis	Basidiodendron	Basidiodendron caesiocinereum	81.3	Basidiodendron_caesiocinereum|UDB016299|SH174238.07FU
1407	2	Basidiomycota	Agaricomycetes	Thelephorales	Thelephoraceae	unidentified	Thelephoraceae sp	97.4	Thelephoraceae_sp|EU427330|SH184510.07FU
1408	6	Basidiomycota	Agaricomycetes	Agaricales	Cortinariaceae	unidentified	unidentified	96.9	Cortinarius_sp|UDB007427|SH188536.07FU,Cortinarius_miwok|JQ906753|SH188550.07FU,Cortinariaceae_sp|UDB014597|SH188628.07FU
1409	5	Ascomycota	Leotiomycetes	Helotiales	unidentified	unidentified	Helotiales sp	93.6	Helotiales_sp|GQ221644|SH205740.07FU
1415	8	Ascomycota	Eurotiomycetes	Chaetothyriales	Herpotrichiellaceae	Cladophialophora	Cladophialophora sp	90	Cladophialophora_sp|GU083193|SH213261.07FU
1419	8	Ascomycota	Sordariomycetes	Hypocreales	Hypocreaceae	Trichoderma	Trichoderma erinaceum	98.2	Trichoderma_erinaceum|KC171340|SH327538.07FU
1422	80	Ascomycota	Leotiomycetes	Helotiales	unidentified	unidentified	Helotiales sp	93.4	Helotiales_sp|JN889850|SH218285.07FU
1426	7	Basidiomycota	Agaricomycetes	Sebacinales	unidentified	unidentified	Sebacinales sp	90.9	Sebacinales_sp|AY643802|SH181951.07FU
1428	1	Ascomycota	Eurotiomycetes	Eurotiales	Trichocomaceae	Penicillium	Penicillium jugoslavicum	92.8	Penicillium_jugoslavicum|KC773836|SH182532.07FU
1437	6	Ascomycota	Leotiomycetes	Incertae_sedis	Myxotrichaceae	Oidiodendron	Oidiodendron maius	98.5	Oidiodendron_maius|AF062798|SH216987.07FU
1441	105	Basidiomycota	Agaricomycetes	Cantharellales	Cantharellaceae	Craterellus	Craterellus sp	98.3	Craterellus_sp|UDB005288|SH181204.07FU
1442	2	Ascomycota	Dothideomycetes	unidentified	unidentified	unidentified	unidentified	92.8	Dothideomycetes_sp|FJ440862|SH181862.07FU,Hysteriales_sp|KF060171|SH181860.07FU
1443	2	Basidiomycota	Agaricomycetes	Thelephorales	Thelephoraceae	unidentified	Thelephoraceae sp	95	Thelephoraceae_sp|UDB008833|SH184607.07FU
1446	6	Ascomycota	Sordariomycetes	Hypocreales	Incertae_sedis	Ilyonectria	Ilyonectria macrodidyma	95.3	Ilyonectria_macrodidyma|AY677290|SH182794.07FU
1451	17	Basidiomycota	Agaricomycetes	Russulales	Russulaceae	Russula	Russula sp	96.3	Russula_sp|KF879462|SH176563.07FU
1452	1	Ascomycota	Leotiomycetes	Helotiales	Dermateaceae	Cryptosporiopsis	Cryptosporiopsis brunnea	97.5	Cryptosporiopsis_brunnea|AF149074|SH201603.07FU
1454	17	Ascomycota	Dothideomycetes	Capnodiales	Mycosphaerellaceae	unidentified	Mycosphaerellaceae sp	95.4	Mycosphaerellaceae_sp|KF060186|SH181863.07FU
1460	8	Ascomycota	Dothideomycetes	Capnodiales	unidentified	unidentified	Capnodiales sp	89	Capnodiales_sp|KC222703|SH211789.07FU
1462	3	Ascomycota	Sordariomycetes	Hypocreales	Nectriaceae	unidentified	Nectriaceae sp	98.9	Nectriaceae_sp|KF528003|SH204422.07FU
1465	8	Ascomycota	Eurotiomycetes	Chaetothyriales	unidentified	unidentified	Chaetothyriales sp	96.1	Chaetothyriales_sp|KC818298|SH200285.07FU
1466	1	Ascomycota	Eurotiomycetes	Chaetothyriales	Herpotrichiellaceae	Capronia	Capronia sp	95.3	Capronia_sp|FR682430|SH180465.07FU
1467	4	Ascomycota	Sordariomycetes	Hypocreales	Nectriaceae	unidentified	Nectriaceae sp	96.7	Nectriaceae_sp|KF528003|SH204422.07FU
1473	1	Ascomycota	Eurotiomycetes	Eurotiales	Trichocomaceae	Penicillium	Penicillium corylophilum	99.5	Penicillium_corylophilum|AF033450|SH407689.07FU
1476	7	Ascomycota	Sordariomycetes	Hypocreales	Incertae_sedis	Ilyonectria	Ilyonectria mors-panacis	95.8	Ilyonectria_mors-panacis|JF735288|SH202967.07FU
1479	8	Ascomycota	Eurotiomycetes	Chaetothyriales	Herpotrichiellaceae	Cladophialophora	Cladophialophora chaetospira	92.9	Cladophialophora_chaetospira|EU035405|SH213263.07FU
1482	34	Ascomycota	Pezizomycetes	Pezizales	Pyronemataceae	Scutellinia	Scutellinia crinita	81.1	Scutellinia_crinita|AY220799|SH197883.07FU
1483	2	Ascomycota	Sordariomycetes	unidentified	unidentified	unidentified	Sordariomycetes sp	93.4	Sordariomycetes_sp|AB769884|SH211730.07FU
1486	5	Basidiomycota	Agaricomycetes	Thelephorales	Thelephoraceae	Tomentella	Tomentella atramentaria	95.7	Tomentella_atramentaria|UDB016488|SH178632.07FU
1487	31	Ascomycota	Leotiomycetes	unidentified	unidentified	unidentified	Leotiomycetes sp	95.3	Leotiomycetes_sp|EU113195|SH201702.07FU
1490	2	Basidiomycota	Agaricomycetes	Auriculariales	Incertae_sedis	Basidiodendron	Basidiodendron caesiocinereum	81.3	Basidiodendron_caesiocinereum|UDB016299|SH174238.07FU
1492	1	Basidiomycota	Agaricomycetes	Sebacinales	Sebacinaceae	unidentified	Sebacinaceae sp	97.5	Sebacinaceae_sp|HQ445284|SH214631.07FU
1497	8	Ascomycota	Dothideomycetes	Capnodiales	unidentified	unidentified	Capnodiales sp	93.9	Capnodiales_sp|KC222703|SH211789.07FU
1502	25	Ascomycota	Leotiomycetes	Helotiales	unidentified	unidentified	Helotiales sp	89.3	Helotiales_sp|JN889850|SH218285.07FU
1504	10	Ascomycota	Leotiomycetes	Helotiales	unidentified	unidentified	Helotiales sp	80.8	Helotiales_sp|HM036635|SH196234.07FU
1511	1	Basidiomycota	Agaricomycetes	Thelephorales	Thelephoraceae	Tomentella	Tomentella sp	97	Tomentella_sp|JX630689|SH184521.07FU
1520	8	Ascomycota	Archaeorhizomycetes	Archaeorhizomycetales	Archaeorhizomycetaceae	Archaeorhizomyces	Archaeorhizomyces sp	82.2	Archaeorhizomyces_sp|JN889860|SH180924.07FU
1525	2	Basidiomycota	Agaricomycetes	Thelephorales	Thelephoraceae	unidentified	Thelephoraceae sp	97.4	Thelephoraceae_sp|EU427330|SH184510.07FU
1527	3	Zygomycota	Incertae_sedis	Mortierellales	Mortierellaceae	Mortierella	Mortierella camargensis	97.2	Mortierella_camargensis|HQ630331|SH180119.07FU
1533	16	Basidiomycota	Agaricomycetes	Thelephorales	Thelephoraceae	unidentified	Thelephoraceae sp	96.5	Thelephoraceae_sp|UDB012173|SH184509.07FU
1535	2	Ascomycota	Eurotiomycetes	Eurotiales	Trichocomaceae	Penicillium	Penicillium aurantiogriseum	91.4	Penicillium_aurantiogriseum|AF033476|SH407699.07FU
1536	1	Ascomycota	Eurotiomycetes	Chaetothyriales	Herpotrichiellaceae	Cladophialophora	Cladophialophora chaetospira	94.2	Cladophialophora_chaetospira|EU035405|SH213263.07FU
1537	1	Basidiomycota	Agaricomycetes	Agaricales	Inocybaceae	Inocybe	Inocybe sp	90.2	Inocybe_sp|UDB008791|SH188128.07FU
1538	7	Basidiomycota	Agaricomycetes	Agaricales	Inocybaceae	Inocybe	Inocybe sp	94.7	Inocybe_sp|FR852224|SH217891.07FU
1542	4	Basidiomycota	Agaricomycetes	Sebacinales	Sebacinaceae	Sebacina	Sebacina sp	96.6	Sebacina_sp|UDB013560|SH214614.07FU
1545	21	Basidiomycota	Agaricomycetes	Agaricales	Cortinariaceae	Cortinarius	Cortinarius sp	97.4	Cortinarius_sp|UDB005698|SH188543.07FU
1547	4	Basidiomycota	Agaricomycetes	Thelephorales	Thelephoraceae	Tomentella	Tomentella lapida	96.6	Tomentella_lapida|UDB016305|SH250321.07FU
1552	11	Ascomycota	Leotiomycetes	Helotiales	Hyaloscyphaceae	Lachnum	Lachnum sp 1 KO 2013	95.5	Lachnum_sp_1_KO_2013|AB847053|SH201624.07FU
1556	2	Ascomycota	Eurotiomycetes	Eurotiales	Trichocomaceae	Penicillium	Penicillium restrictum	98.1	Penicillium_restrictum|AF033457|SH331610.07FU
1558	1	Basidiomycota	Agaricomycetes	Auriculariales	unidentified	unidentified	Auriculariales sp	84	Auriculariales_sp|JF449848|SH209159.07FU
1560	9	Ascomycota	Sordariomycetes	Hypocreales	Incertae_sedis	Acremonium	Acremonium spinosum	84.1	Acremonium_spinosum|HE608637|SH207981.07FU
1564	3	Ascomycota	Dothideomycetes	unidentified	unidentified	unidentified	Dothideomycetes sp	95.4	Dothideomycetes_sp|FJ440862|SH181862.07FU
1566	2	Basidiomycota	Agaricomycetes	Thelephorales	Thelephoraceae	unidentified	Thelephoraceae sp	98.3	Thelephoraceae_sp|EF619808|SH177975.07FU
1574	1	Basidiomycota	Agaricomycetes	Thelephorales	Thelephoraceae	unidentified	Thelephoraceae sp	97	Thelephoraceae_sp|EU427330|SH184510.07FU
1577	20	Ascomycota	Archaeorhizomycetes	Archaeorhizomycetales	Archaeorhizomycetaceae	Archaeorhizomyces	Archaeorhizomyces sp	88.8	Archaeorhizomyces_sp|GQ159995|SH222240.07FU
1584	4	Ascomycota	Eurotiomycetes	Chaetothyriales	Herpotrichiellaceae	Cladophialophora	Cladophialophora sp	97.8	Cladophialophora_sp|GU083193|SH213261.07FU
1587	30	Basidiomycota	Agaricomycetes	Thelephorales	Thelephoraceae	Tomentella	Tomentella sp	97.3	Tomentella_sp|KF514700|SH184518.07FU
1588	1	Zygomycota	Incertae_sedis	Mortierellales	Mortierellaceae	Mortierella	Mortierella rishikesha	97.2	Mortierella_rishikesha|HQ630308|SH180109.07FU
1601	8	Basidiomycota	Agaricomycetes	Thelephorales	Thelephoraceae	Tomentella	Tomentella atramentaria	98.7	Tomentella_atramentaria|UDB016488|SH178632.07FU
1621	3	Ascomycota	Leotiomycetes	Helotiales	Hyaloscyphaceae	Lachnum	Lachnum sp 1 KO 2013	94.4	Lachnum_sp_1_KO_2013|AB847053|SH201624.07FU
1627	2	Basidiomycota	Agaricomycetes	Agaricales	Cortinariaceae	Cortinarius	Cortinarius sp	98.2	Cortinarius_sp|JF506747|SH222639.07FU
1633	9	Ascomycota	Eurotiomycetes	Chaetothyriales	unidentified	unidentified	Chaetothyriales sp	96.9	Chaetothyriales_sp|KC818298|SH200285.07FU
1637	1	Basidiomycota	Agaricomycetes	Thelephorales	Thelephoraceae	Tomentella	Tomentella sp	97.9	Tomentella_sp|UDB016496|SH177856.07FU
1638	4	Ascomycota	Sordariomycetes	Hypocreales	Incertae_sedis	Ilyonectria	Ilyonectria macrodidyma	95.9	Ilyonectria_macrodidyma|AY677290|SH182794.07FU
1639	8	Ascomycota	unidentified	unidentified	unidentified	unidentified	Ascomycota sp	83.5	Ascomycota_sp|DQ092515|SH186948.07FU
1651	7	Ascomycota	Eurotiomycetes	Eurotiales	Trichocomaceae	Phialosimplex	Phialosimplex caninus	89.5	Phialosimplex_caninus|GQ169315|SH195598.07FU
1655	6	Basidiomycota	Agaricomycetes	Russulales	Russulaceae	Russula	Russula violeipes	90.5	Russula_violeipes|KF361779|SH191296.07FU
1660	12	Ascomycota	Dothideomycetes	Hysteriales	unidentified	unidentified	Hysteriales sp	95.9	Hysteriales_sp|KF060171|SH181860.07FU
1661	1	Ascomycota	Leotiomycetes	Helotiales	Incertae_sedis	Cadophora	Cadophora luteo-olivacea	94.9	Cadophora_luteo-olivacea|AY249066|SH092150.07FU
1663	3	Ascomycota	Eurotiomycetes	Eurotiales	Trichocomaceae	Penicillium	Penicillium malmesburiense	98	Penicillium_malmesburiense|JX140743|SH182516.07FU
1664 P	81	Ascomycota	Geoglossomycetes	Geoglossales	Geoglossaceae	Trichoglossum	Trichoglossum hirsutum	95.4	Trichoglossum_hirsutum|UDB018075|SH200621.07FU
1665	5	Ascomycota	Sordariomycetes	Hypocreales	Nectriaceae	Microcera	Microcera coccophila	85.4	Microcera_coccophila|KC338994|SH216424.07FU
1672	3	Basidiomycota	Agaricomycetes	Thelephorales	Thelephoraceae	unidentified	Thelephoraceae sp	96.1	Thelephoraceae_sp|HQ336665|SH177948.07FU
1674	19	unidentified	unidentified	unidentified	unidentified	unidentified	Fungi sp	82.7	Fungi_sp|KF412243|SH204642.07FU
1677	43	Basidiomycota	Agaricomycetes	Agaricales	Hygrophoraceae	Hygrophorus	Hygrophorus cossus	98	Hygrophorus_cossus|UDB000582|SH211001.07FU
1683	1	Basidiomycota	Agaricomycetes	Russulales	Russulaceae	Russula	Russula sp	95.9	Russula_sp|DQ061909|SH190336.07FU
1687	9	Basidiomycota	Agaricomycetes	Agaricales	Cortinariaceae	Cortinarius	Cortinarius sp	98.5	Cortinarius_sp|JF506747|SH222639.07FU
1689	9	Ascomycota	Eurotiomycetes	Chaetothyriales	Herpotrichiellaceae	unidentified	Herpotrichiellaceae sp	95.9	Herpotrichiellaceae_sp|KF385366|SH194030.07FU
1694	2	Ascomycota	Dothideomycetes	Hysteriales	Gloniaceae	Cenococcum	Cenococcum geophilum	94.2	Cenococcum_geophilum|AY394919|SH199612.07FU
1706	3	Ascomycota	Dothideomycetes	Capnodiales	Teratosphaeriaceae	Oleoguttula	Oleoguttula mirabilis	81.3	Oleoguttula_mirabilis|KF309972|SH214177.07FU
1709	35	Ascomycota	Pezizomycetes	Pezizales	Pezizaceae	Pachyphloeus	Pachyphloeus sp	97.3	Pachyphloeus_sp|DQ990873|SH177673.07FU
1714	4	Ascomycota	Leotiomycetes	unidentified	unidentified	unidentified	Leotiomycetes sp	95.8	Leotiomycetes_sp|EU113195|SH201702.07FU
1722	1	Ascomycota	Sordariomycetes	Hypocreales	Hypocreaceae	Trichoderma	Trichoderma pubescens	97.2	Trichoderma_pubescens|EU280121|SH085192.07FU
1741	9	Basidiomycota	Agaricomycetes	Thelephorales	Thelephoraceae	unidentified	Thelephoraceae sp	96.2	Thelephoraceae_sp|AY833051|SH189389.07FU
1747	3	Zygomycota	Incertae_sedis	Mucorales	Umbelopsidaceae	Umbelopsis	Umbelopsis sp	95.4	Umbelopsis_sp|HM069406|SH216099.07FU
1748	5	Zygomycota	Incertae_sedis	Mucorales	Umbelopsidaceae	Umbelopsis	Umbelopsis sp	96.2	Umbelopsis_sp|HM069406|SH216099.07FU
1751	1	Basidiomycota	Agaricomycetes	Sebacinales	Sebacinaceae	unidentified	Sebacinaceae sp	97.6	Sebacinaceae_sp|JN198005|SH197145.07FU
1754	2	Ascomycota	Sordariomycetes	Hypocreales	Hypocreaceae	unidentified	Hypocreaceae sp	97.8	Hypocreaceae_sp|EU082791|SH177693.07FU
1758	3	Ascomycota	Sordariomycetes	Hypocreales	Nectriaceae	unidentified	Nectriaceae sp	97.2	Nectriaceae_sp|KF528003|SH204422.07FU
1763	4	Basidiomycota	Agaricomycetes	Thelephorales	Thelephoraceae	unidentified	unidentified	96.1	Thelephoraceae_sp|EF411078|SH189552.07FU,Tomentella_alpina|EF655702|SH177861.07FU
1767	2	Basidiomycota	Agaricomycetes	Agaricales	Inocybaceae	Inocybe	Inocybe sp	83.3	Inocybe_sp|EF417792|SH184394.07FU
1772	4	Ascomycota	Dothideomycetes	unidentified	unidentified	unidentified	unidentified	92.8	Dothideomycetes_sp|FJ440862|SH181862.07FU,Hysteriales_sp|KF060171|SH181860.07FU
1774	5	Ascomycota	Dothideomycetes	Hysteriales	unidentified	unidentified	Hysteriales sp	96.4	Hysteriales_sp|KF060171|SH181860.07FU
1792	24	Ascomycota	Dothideomycetes	unidentified	unidentified	unidentified	Dothideomycetes sp	91.1	Dothideomycetes_sp|EF373557|SH202790.07FU
1795	16	Ascomycota	Archaeorhizomycetes	Archaeorhizomycetales	Archaeorhizomycetaceae	Archaeorhizomyces	Archaeorhizomyces sp	82.9	Archaeorhizomyces_sp|GQ159995|SH222240.07FU
1812	1	Ascomycota	Eurotiomycetes	Eurotiales	Trichocomaceae	Penicillium	Penicillium aurantiogriseum	91.4	Penicillium_aurantiogriseum|AF033476|SH407699.07FU
1815	13	Ascomycota	Eurotiomycetes	Eurotiales	Trichocomaceae	Penicillium	Penicillium cf parviverrucosum CMV 2013	99	Penicillium_cf_parviverrucosum_CMV_2013|JX091459|SH182493.07FU
1816	19	Basidiomycota	Agaricomycetes	Thelephorales	Thelephoraceae	unidentified	Thelephoraceae sp	95.3	Thelephoraceae_sp|EF619811|SH189476.07FU
1821	20	Basidiomycota	Agaricomycetes	Thelephorales	Thelephoraceae	unidentified	unidentified	96.1	Thelephoraceae_sp|EF411078|SH189552.07FU,Tomentella_alpina|EF655702|SH177861.07FU
1823	1	Ascomycota	Dothideomycetes	Hysteriales	unidentified	unidentified	Hysteriales sp	93.9	Hysteriales_sp|KF060171|SH181860.07FU
1824	7	Ascomycota	Eurotiomycetes	Eurotiales	Trichocomaceae	Penicillium	Penicillium cf parviverrucosum CMV 2013	99	Penicillium_cf_parviverrucosum_CMV_2013|JX091459|SH182493.07FU
1830	1	Ascomycota	Eurotiomycetes	Chaetothyriales	Herpotrichiellaceae	unidentified	Herpotrichiellaceae sp	97.7	Herpotrichiellaceae_sp|KF385366|SH194030.07FU
1840	18	Ascomycota	Eurotiomycetes	Chaetothyriales	Herpotrichiellaceae	Cladophialophora	Cladophialophora sp	97.8	Cladophialophora_sp|GU083193|SH213261.07FU
1841	12	Basidiomycota	Agaricomycetes	Agaricales	Cortinariaceae	Cortinarius	Cortinarius sp OTU249	98.5	Cortinarius_sp_OTU249|HQ215754|SH188626.07FU
1846	9	Ascomycota	Eurotiomycetes	Eurotiales	Trichocomaceae	Talaromyces	Talaromyces leycettanus	86.2	Talaromyces_leycettanus|AF454080|SH182540.07FU
1849	7	Ascomycota	Eurotiomycetes	Chaetothyriales	Herpotrichiellaceae	unidentified	Herpotrichiellaceae sp	95.9	Herpotrichiellaceae_sp|KF385366|SH194030.07FU
1851	3	Ascomycota	Sordariomycetes	Hypocreales	Nectriaceae	Haematonectria	Haematonectria haematococca	93	Haematonectria_haematococca|AB510592|SH205238.07FU
1859	3	Ascomycota	Eurotiomycetes	Eurotiales	Trichocomaceae	Penicillium	Penicillium cf parviverrucosum CMV 2013	98.1	Penicillium_cf_parviverrucosum_CMV_2013|JX091459|SH182493.07FU
1865	2	Ascomycota	Dothideomycetes	Capnodiales	unidentified	unidentified	Capnodiales sp	86.2	Capnodiales_sp|KC222703|SH211789.07FU
1873	18	Ascomycota	Eurotiomycetes	Chaetothyriales	unidentified	unidentified	Chaetothyriales sp	94.8	Chaetothyriales_sp|KC818298|SH200285.07FU
1878	13	Basidiomycota	Agaricomycetes	Agaricales	Hygrophoraceae	Hygrocybe	Hygrocybe conica var conicoides	92.9	Hygrocybe_conica_var_conicoides|FM208862|SH176826.07FU
1886	7	Ascomycota	unidentified	unidentified	unidentified	unidentified	Ascomycota sp	97	Ascomycota_sp|DQ421058|SH200238.07FU
1889	1	Basidiomycota	Agaricomycetes	Agaricales	Mycenaceae	Mycena	Mycena speirea	81.7	Mycena_speirea|UDB016257|SH178372.07FU
1899	4	Basidiomycota	Agaricomycetes	Agaricales	Cortinariaceae	Cortinarius	Cortinarius sp	98	Cortinarius_sp|UDB005698|SH188543.07FU
1913	1	unidentified	unidentified	unidentified	unidentified	unidentified	Fungi sp	93.4	Fungi_sp|KF675657|SH208597.07FU
1917	16	Zygomycota	Incertae_sedis	Mucorales	Umbelopsidaceae	Umbelopsis	Umbelopsis sp	94.1	Umbelopsis_sp|HM069406|SH216099.07FU
1921	4	Ascomycota	Leotiomycetes	Incertae_sedis	Myxotrichaceae	Oidiodendron	Oidiodendron maius	98.5	Oidiodendron_maius|AF062798|SH216987.07FU
1929	1	Ascomycota	Leotiomycetes	Helotiales	Hyaloscyphaceae	Lachnum	Lachnum sp 1 KO 2013	94	Lachnum_sp_1_KO_2013|AB847053|SH201624.07FU
1931	1	Ascomycota	Eurotiomycetes	Chaetothyriales	Herpotrichiellaceae	Cladophialophora	unidentified	90.2	Cladophialophora_sp|GU083193|SH213261.07FU,Cladophialophora_chaetospira|EU035405|SH213263.07FU
1937 MA	9	Ascomycota	Sordariomycetes	Chaetosphaeriales	unidentified	unidentified	unidentified	82	Chaetosphaeriaceae_sp|EF029207|SH204447.07FU,Chaetosphaeriales_sp|UDB004167|SH204448.07FU
1943	1	Ascomycota	Leotiomycetes	Helotiales	Rutstroemiaceae	unidentified	Rutstroemiaceae sp	96.7	Rutstroemiaceae_sp|HM239740|SH183854.07FU
1947	2	Ascomycota	Sordariomycetes	unidentified	unidentified	unidentified	Sordariomycetes sp	90.8	Sordariomycetes_sp|AB769884|SH211730.07FU
1950	1	Basidiomycota	Agaricomycetes	Thelephorales	Thelephoraceae	Tomentella	Tomentella sp	94.5	Tomentella_sp|DQ974772|SH177791.07FU
1951	12	Ascomycota	Leotiomycetes	Helotiales	unidentified	unidentified	Helotiales sp	97	Helotiales_sp|GQ221644|SH205740.07FU
1967	2	Ascomycota	Sordariomycetes	Hypocreales	Hypocreaceae	Trichoderma	Trichoderma pubescens	98.2	Trichoderma_pubescens|EU280121|SH085192.07FU
1969	1	unidentified	unidentified	unidentified	unidentified	unidentified	Fungi sp	92.9	Fungi_sp|KF675657|SH208597.07FU
1970	5	Ascomycota	Sordariomycetes	Sordariales	unidentified	unidentified	Sordariales sp	80.2	Sordariales_sp|UDB004030|SH213994.07FU
1980	1	Ascomycota	Eurotiomycetes	Chaetothyriales	Chaetothyriaceae	Cyphellophora	Cyphellophora suttonii	90.4	Cyphellophora_suttonii|GU225946|SH197860.07FU
1982	2	Ascomycota	Leotiomycetes	Helotiales	unidentified	unidentified	Helotiales sp	93.3	Helotiales_sp|JN889850|SH218285.07FU
1984	18	Ascomycota	Eurotiomycetes	Chaetothyriales	unidentified	unidentified	Chaetothyriales sp	96.9	Chaetothyriales_sp|KC818298|SH200285.07FU
1985	16	Basidiomycota	Agaricomycetes	Russulales	Russulaceae	Lactarius	Lactarius sp	94.9	Lactarius_sp|FJ897203|SH214493.07FU
1987	65	Basidiomycota	Agaricomycetes	Cantharellales	Cantharellaceae	Craterellus	Craterellus sp	99	Craterellus_sp|UDB005288|SH181204.07FU
2000	1	Ascomycota	Leotiomycetes	Helotiales	unidentified	unidentified	Helotiales sp	82.1	Helotiales_sp|JN889850|SH218285.07FU
2008	5	Ascomycota	Eurotiomycetes	Chaetothyriales	Herpotrichiellaceae	Cladophialophora	Cladophialophora sp	90.4	Cladophialophora_sp|GU083193|SH213261.07FU
2010	1	Ascomycota	Sordariomycetes	Hypocreales	Incertae_sedis	Ilyonectria	Ilyonectria estremocensis	96.4	Ilyonectria_estremocensis|JF735320|SH238190.07FU
2013	4	Ascomycota	Sordariomycetes	unidentified	unidentified	unidentified	Sordariomycetes sp	86.1	Sordariomycetes_sp|AB769884|SH211730.07FU
2017	2	Ascomycota	Sordariomycetes	Chaetosphaeriales	Chaetosphaeriaceae	Chloridium	Chloridium virescens var chlamydosporum	89.3	Chloridium_virescens_var_chlamydosporum|EF029220|SH181582.07FU
2042	1	Ascomycota	Sordariomycetes	unidentified	unidentified	unidentified	Sordariomycetes sp	92.5	Sordariomycetes_sp|AB266248|SH190982.07FU
2048	7	Ascomycota	Eurotiomycetes	Chaetothyriales	unidentified	unidentified	Chaetothyriales sp	96.9	Chaetothyriales_sp|KC818298|SH200285.07FU
2054	2	Ascomycota	Eurotiomycetes	Chaetothyriales	unidentified	unidentified	Chaetothyriales sp	97.4	Chaetothyriales_sp|KC818298|SH200285.07FU
2057	2	Ascomycota	Dothideomycetes	Hysteriales	Gloniaceae	Cenococcum	Cenococcum geophilum	94.8	Cenococcum_geophilum|AY818608|SH199616.07FU
2062	6	Basidiomycota	Agaricomycetes	Sebacinales	Sebacinaceae	unidentified	Sebacinaceae sp	97.5	Sebacinaceae_sp|FR852347|SH214647.07FU
2073	5	Ascomycota	Incertae_sedis	Incertae_sedis	Incertae_sedis	Hansfordia	Hansfordia sp XC 2012	90.6	Hansfordia_sp_XC_2012|JX014300|SH211358.07FU
2084	7	Ascomycota	Dothideomycetes	Pleosporales	unidentified	unidentified	Pleosporales sp	92.3	Pleosporales_sp|JQ761991|SH200718.07FU
2087	1	Ascomycota	Sordariomycetes	unidentified	unidentified	unidentified	Sordariomycetes sp	93.4	Sordariomycetes_sp|AB769884|SH211730.07FU
2100	4	Ascomycota	Leotiomycetes	Helotiales	Incertae_sedis	Cadophora	Cadophora luteo-olivacea	95.2	Cadophora_luteo-olivacea|AY249066|SH092150.07FU
2115	14	Basidiomycota	Agaricomycetes	Hymenochaetales	Hymenochaetaceae	Fuscoporia	Fuscoporia montana	93.2	Fuscoporia_montana|JX484015|SH184173.07FU
2130	1	Basidiomycota	Agaricomycetes	Sebacinales	Sebacinaceae	Sebacina	Sebacina sp	97.5	Sebacina_sp|UDB000773|SH214626.07FU
2135	2	Ascomycota	Eurotiomycetes	Chaetothyriales	Herpotrichiellaceae	Cladophialophora	Cladophialophora chaetospira	92	Cladophialophora_chaetospira|EU035405|SH213263.07FU
2136	10	Ascomycota	Eurotiomycetes	Eurotiales	Trichocomaceae	Penicillium	Penicillium polonicum	89.7	Penicillium_polonicum|AF033475|SH207147.07FU
2137	16	Ascomycota	Leotiomycetes	unidentified	unidentified	unidentified	Leotiomycetes sp	96.9	Leotiomycetes_sp|EU113195|SH201702.07FU
2149	9	Ascomycota	Leotiomycetes	Helotiales	unidentified	unidentified	Helotiales sp	91.8	Helotiales_sp|JN889850|SH218285.07FU
2159	3	Ascomycota	Dothideomycetes	Hysteriales	Gloniaceae	Cenococcum	uncultured Cenococcum	96.5	uncultured_Cenococcum|AB636435|SH199617.07FU
2161	7	unidentified	unidentified	unidentified	unidentified	unidentified	Fungi sp	91.3	Fungi_sp|FJ231404|SH177360.07FU
2164	1	Ascomycota	Leotiomycetes	Helotiales	Hyaloscyphaceae	Lachnum	Lachnum sp 1 KO 2013	97.4	Lachnum_sp_1_KO_2013|AB847053|SH201624.07FU
2166	1	Ascomycota	Orbiliomycetes	Orbiliales	Orbiliaceae	unidentified	Orbiliaceae sp	99.5	Orbiliaceae_sp|AY695063|SH195588.07FU
2177	8	Ascomycota	Leotiomycetes	Helotiales	unidentified	unidentified	Helotiales sp	95.1	Helotiales_sp|GQ221644|SH205740.07FU
2182	13	Basidiomycota	Agaricomycetes	Thelephorales	Thelephoraceae	Tomentella	Tomentella atramentaria	95.7	Tomentella_atramentaria|UDB016488|SH178632.07FU
2184	1	Ascomycota	Eurotiomycetes	Eurotiales	Trichocomaceae	Penicillium	Penicillium malmesburiense	99.5	Penicillium_malmesburiense|JX140743|SH182516.07FU
2186	19	Basidiomycota	Agaricomycetes	Thelephorales	Thelephoraceae	Tomentella	Tomentella sp	96.9	Tomentella_sp|KF514700|SH184518.07FU
2190	9	Zygomycota	Incertae_sedis	Mortierellales	Mortierellaceae	Mortierella	Mortierella amoeboidea	99	Mortierella_amoeboidea|HQ630346|SH183634.07FU
2196	2	Ascomycota	Sordariomycetes	Hypocreales	Hypocreaceae	Cladobotryum	Cladobotryum mycophilum	96.1	Cladobotryum_mycophilum|KJ808713|SH184946.07FU
2197	2	Ascomycota	Dothideomycetes	Capnodiales	Mycosphaerellaceae	unidentified	Mycosphaerellaceae sp	95.4	Mycosphaerellaceae_sp|KF060166|SH181864.07FU
2200	45	Basidiomycota	Agaricomycetes	Agaricales	Entolomataceae	Entoloma	Entoloma sp P219	83.7	Entoloma_sp_P219|FN669197|SH215184.07FU
2213	44	Basidiomycota	Agaricomycetes	Agaricales	Inocybaceae	Inocybe	Inocybe sp	84.1	Inocybe_sp|UDB005786|SH208567.07FU
2214	13	Basidiomycota	Agaricomycetes	Thelephorales	Thelephoraceae	Tomentella	Tomentella atramentaria	97	Tomentella_atramentaria|UDB016488|SH178632.07FU
2219	1	Ascomycota	Leotiomycetes	Helotiales	unidentified	unidentified	Helotiales sp	83.8	Helotiales_sp|AY702736|SH198129.07FU
2221	5	Basidiomycota	Agaricomycetes	Sebacinales	Sebacinaceae	unidentified	Sebacinaceae sp	97	Sebacinaceae_sp|FR852347|SH214647.07FU
2222	5	Ascomycota	Dothideomycetes	Capnodiales	Capnodiaceae	Capnodium	Capnodium coffeae	92	Capnodium_coffeae|HE584822|SH178405.07FU
2224	25	Ascomycota	Sordariomycetes	Coniochaetales	Coniochaetaceae	Lecythophora	Lecythophora sp	94.7	Lecythophora_sp|FJ552766|SH181482.07FU
2228	4	Ascomycota	Sordariomycetes	Hypocreales	Incertae_sedis	Acremonium	Acremonium spinosum	99	Acremonium_spinosum|HE608637|SH207981.07FU
2229	1	Ascomycota	Dothideomycetes	Pleosporales	unidentified	unidentified	Pleosporales sp	92	Pleosporales_sp|JQ760238|SH184183.07FU
2231	6	Ascomycota	Eurotiomycetes	Chaetothyriales	Herpotrichiellaceae	Cladophialophora	Cladophialophora sp	93	Cladophialophora_sp|GU083193|SH213261.07FU
2236	10	Ascomycota	Leotiomycetes	Helotiales	unidentified	unidentified	Helotiales sp	93.9	Helotiales_sp|AB089661|SH203527.07FU
2241	2	Zygomycota	Incertae_sedis	Mortierellales	Mortierellaceae	Mortierella	Mortierella rishikesha	96.7	Mortierella_rishikesha|HQ630308|SH180109.07FU
2266	8	Ascomycota	Sordariomycetes	Hypocreales	Clavicipitaceae	Pochonia	Pochonia sp CBS 20386	90	Pochonia_sp_CBS_20386|DQ516079|SH192595.07FU
2267	12	Ascomycota	Dothideomycetes	Hysteriales	Gloniaceae	Cenococcum	Cenococcum geophilum	95.3	Cenococcum_geophilum|AY394919|SH199612.07FU
2284	5	Ascomycota	Eurotiomycetes	Chaetothyriales	unidentified	unidentified	Chaetothyriales sp	96	Chaetothyriales_sp|KC818298|SH200285.07FU
2293	18	Basidiomycota	Agaricomycetes	Sebacinales	Sebacinaceae	unidentified	Sebacinaceae sp	96.6	Sebacinaceae_sp|GU256183|SH214641.07FU
2313	11	Basidiomycota	Agaricomycetes	Boletales	Boletaceae	Boletus	Boletus subtomentosus	95.4	Boletus_subtomentosus|UDB000500|SH176893.07FU
2324	45	Basidiomycota	Agaricomycetes	Sebacinales	Sebacinaceae	Sebacina	Sebacina sp	97.1	Sebacina_sp|UDB013560|SH214614.07FU
2335	1	Ascomycota	Eurotiomycetes	Eurotiales	Trichocomaceae	Penicillium	Penicillium restrictum	98.5	Penicillium_restrictum|AF033457|SH331610.07FU
2345	1	Ascomycota	Leotiomycetes	Helotiales	Incertae_sedis	Cadophora	Cadophora luteo-olivacea	96.3	Cadophora_luteo-olivacea|AY249066|SH092150.07FU
2349	4	Ascomycota	Leotiomycetes	Helotiales	unidentified	unidentified	Helotiales sp	97.5	Helotiales_sp|GQ221644|SH205740.07FU
2351	2	Ascomycota	Eurotiomycetes	Chaetothyriales	Herpotrichiellaceae	Cladophialophora	Cladophialophora sp	95.2	Cladophialophora_sp|GU083193|SH213261.07FU
2357	1	Ascomycota	Leotiomycetes	Helotiales	Loramycetaceae	Loramyces	Loramyces macrosporus	95.3	Loramyces_macrosporus|JN033383|SH019792.07FU
2371	2	Ascomycota	Leotiomycetes	Helotiales	unidentified	unidentified	Helotiales sp	94.4	Helotiales_sp|KF617587|SH215245.07FU
2374	3	Basidiomycota	Agaricomycetes	Sebacinales	Sebacinales_Group_B	unidentified	Sebacinales Group B sp	94.5	Sebacinales_Group_B_sp|UDB017226|SH179097.07FU
2375	10	Basidiomycota	Agaricomycetes	Russulales	Russulaceae	Lactarius	Lactarius sp	94.5	Lactarius_sp|FJ897203|SH214493.07FU
2383	2	Ascomycota	Dothideomycetes	Capnodiales	unidentified	unidentified	Capnodiales sp	82.9	Capnodiales_sp|DQ303041|SH200714.07FU
2390	2	Ascomycota	Leotiomycetes	Helotiales	unidentified	unidentified	Helotiales sp	100	Helotiales_sp|HM208720|SH205745.07FU
2396	1	Ascomycota	Pezizomycetes	Pezizales	Pezizaceae	Terfezia	Terfezia fanfani	94.7	Terfezia_fanfani|HM056215|SH193730.07FU
2398	3	Ascomycota	Dothideomycetes	Hysteriales	unidentified	unidentified	Hysteriales sp	94.4	Hysteriales_sp|KF060171|SH181860.07FU
2416	17	Basidiomycota	Agaricomycetes	Sebacinales	Sebacinaceae	Sebacina	Sebacina sp	98.1	Sebacina_sp|UDB004927|SH197128.07FU
2418	1	Basidiomycota	Agaricomycetes	Auriculariales	Incertae_sedis	Auricularia	Auricularia sp	83.5	Auricularia_sp|FJ440891|SH209796.07FU
2437	2	unidentified	unidentified	unidentified	unidentified	unidentified	Fungi sp	88.3	Fungi_sp|KF675657|SH208597.07FU
2441	1	Ascomycota	Leotiomycetes	Helotiales	Dermateaceae	Cryptosporiopsis	Cryptosporiopsis brunnea	96.5	Cryptosporiopsis_brunnea|AF149074|SH201603.07FU
2448	9	Ascomycota	Eurotiomycetes	Chaetothyriales	unidentified	unidentified	Chaetothyriales sp	95.2	Chaetothyriales_sp|KC818298|SH200285.07FU
2451	7	Ascomycota	Eurotiomycetes	Chaetothyriales	unidentified	unidentified	Chaetothyriales sp	96.9	Chaetothyriales_sp|KC818298|SH200285.07FU
2462	1	Ascomycota	Sordariomycetes	Sordariales	Sordariaceae	Neurospora	Neurospora terricola	99.5	Neurospora_terricola|AF388928|SH191316.07FU
2465	17	Ascomycota	Lecanoromycetes	Peltigerales	Pannariaceae	Degelia	Degelia plumbea	91.5	Degelia_plumbea|KC618691|SH199575.07FU
2468	49	Basidiomycota	Agaricomycetes	Cantharellales	Cantharellaceae	Craterellus	Craterellus sp	99	Craterellus_sp|UDB005288|SH181204.07FU
2470	7	Basidiomycota	Tremellomycetes	Tremellales	Incertae_sedis	Cryptococcus	Cryptococcus podzolicus	86.6	Cryptococcus_podzolicus|AF444321|SH181879.07FU
2474	2	Basidiomycota	Agaricomycetes	Thelephorales	Thelephoraceae	Tomentella	Tomentella sp	94.8	Tomentella_sp|EU625813|SH177880.07FU
2479	2	Ascomycota	Leotiomycetes	Helotiales	unidentified	unidentified	Helotiales sp	92.3	Helotiales_sp|JN889850|SH218285.07FU
2489	1	Ascomycota	Sordariomycetes	Sordariales	unidentified	unidentified	Sordariales sp	84.8	Sordariales_sp|KF675667|SH203712.07FU
2493	5	Ascomycota	Leotiomycetes	Helotiales	Dermateaceae	Cryptosporiopsis	Cryptosporiopsis brunnea	96	Cryptosporiopsis_brunnea|AF149074|SH201603.07FU
2499	2	Basidiomycota	Agaricomycetes	Thelephorales	Thelephoraceae	Tomentella	Tomentella sp	96.1	Tomentella_sp|DQ150115|SH177817.07FU
2502	8	Basidiomycota	Agaricomycetes	Sebacinales	Sebacinaceae	Sebacina	Sebacina sp	95.7	Sebacina_sp|FR852337|SH104969.07FU
2505	9	Ascomycota	Leotiomycetes	Helotiales	Dermateaceae	Cryptosporiopsis	Cryptosporiopsis brunnea	95.5	Cryptosporiopsis_brunnea|AF149074|SH201603.07FU
2506	4	Basidiomycota	Tremellomycetes	Tremellales	Incertae_sedis	Cryptococcus	Cryptococcus podzolicus	95.8	Cryptococcus_podzolicus|AF444321|SH181879.07FU
2513	26	Ascomycota	Sordariomycetes	Hypocreales	Clavicipitaceae	Metarhizium	Metarhizium sp Fkk26 1	85.4	Metarhizium_sp_Fkk26_1|AB700551|SH192598.07FU
2520	7	Basidiomycota	Agaricomycetes	Russulales	Russulaceae	Lactarius	Lactarius serifluus	92.7	Lactarius_serifluus|UDB000867|SH220121.07FU
2532	29	Basidiomycota	Agaricomycetes	Agaricales	unidentified	unidentified	Agaricales sp	88.7	Agaricales_sp|JF681946|SH219006.07FU
2534	2	Zygomycota	Incertae_sedis	Mortierellales	Mortierellaceae	Mortierella	Mortierella camargensis	96.6	Mortierella_camargensis|HQ630331|SH180119.07FU
2535	3	Ascomycota	unidentified	unidentified	unidentified	unidentified	Ascomycota sp	96.6	Ascomycota_sp|DQ421058|SH200238.07FU
2536	8	Basidiomycota	Agaricomycetes	Thelephorales	Thelephoraceae	unidentified	Thelephoraceae sp	97	Thelephoraceae_sp|UDB013698|SH189433.07FU
2537	3	Ascomycota	Eurotiomycetes	Chaetothyriales	Herpotrichiellaceae	Cladophialophora	Cladophialophora sp	94.2	Cladophialophora_sp|GU083193|SH213261.07FU
2540	1	Ascomycota	Eurotiomycetes	Chaetothyriales	unidentified	unidentified	Chaetothyriales sp	84.4	Chaetothyriales_sp|KC818298|SH200285.07FU
2550	1	Ascomycota	Sordariomycetes	Hypocreales	Nectriaceae	unidentified	Nectriaceae sp	91	Nectriaceae_sp|JX042866|SH198276.07FU
2558	7	Ascomycota	Dothideomycetes	unidentified	unidentified	unidentified	unidentified	92.8	Dothideomycetes_sp|FJ440862|SH181862.07FU,Hysteriales_sp|KF060171|SH181860.07FU
2559	2	Ascomycota	Dothideomycetes	Pleosporales	Incertae_sedis	Phoma	Phoma sp A15	98.3	Phoma_sp_A15|EU551210|SH181501.07FU
2563	1	Basidiomycota	Agaricomycetes	Thelephorales	Thelephoraceae	Tomentella	Tomentella atramentaria	95.7	Tomentella_atramentaria|UDB016488|SH178632.07FU
2574	6	Basidiomycota	Agaricomycetes	Russulales	Russulaceae	Lactarius	Lactarius sp	95.7	Lactarius_sp|FJ897203|SH214493.07FU
2576	1	Ascomycota	Dothideomycetes	Pleosporales	unidentified	unidentified	Pleosporales sp	87.2	Pleosporales_sp|JX043181|SH206385.07FU
2578	5	Basidiomycota	Agaricomycetes	Thelephorales	Thelephoraceae	Tomentella	Tomentella sp src857	94	Tomentella_sp_src857|DQ974784|SH189541.07FU
2582	7	Basidiomycota	Agaricomycetes	Agaricales	Inocybaceae	unidentified	Inocybaceae sp	87.4	Inocybaceae_sp|UDB004943|SH174194.07FU
2586	8	Ascomycota	Eurotiomycetes	Eurotiales	Trichocomaceae	Penicillium	Penicillium cf parviverrucosum CMV 2013	98.6	Penicillium_cf_parviverrucosum_CMV_2013|JX091459|SH182493.07FU
2593	1	Ascomycota	Dothideomycetes	Capnodiales	Incertae_sedis	Monticola	Monticola elongata	91.1	Monticola_elongata|KF309965|SH206048.07FU
2606	14	Ascomycota	Leotiomycetes	unidentified	unidentified	unidentified	unidentified	85.6	Leotiomycetes_sp|HM208717|SH199121.07FU,Holwaya_sp|UDB004126|SH215252.07FU
2612	8	Basidiomycota	Agaricomycetes	Thelephorales	Thelephoraceae	unidentified	Thelephoraceae sp	93.6	Thelephoraceae_sp|UDB013698|SH189433.07FU
2616	2	Ascomycota	Eurotiomycetes	Chaetothyriales	unidentified	unidentified	Chaetothyriales sp	97.4	Chaetothyriales_sp|KC818298|SH200285.07FU
2618	2	Ascomycota	Eurotiomycetes	Eurotiales	Trichocomaceae	Penicillium	Penicillium roseopurpureum	98	Penicillium_roseopurpureum|GU944605|SH194609.07FU
2634	3	Ascomycota	Eurotiomycetes	Chaetothyriales	Herpotrichiellaceae	unidentified	Herpotrichiellaceae sp	95.9	Herpotrichiellaceae_sp|KF385366|SH194030.07FU
2651	2	Basidiomycota	Agaricomycetes	Russulales	Russulaceae	Russula	Russula sp	98.2	Russula_sp|UDB013176|SH218439.07FU
2659	9	Ascomycota	Sordariomycetes	Ophiostomatales	Ophiostomataceae	Sporothrix	Sporothrix inflata	97.7	Sporothrix_inflata|JX444611|SH189964.07FU
2664	31	Basidiomycota	Agaricomycetes	Agaricales	unidentified	unidentified	Agaricales sp	88	Agaricales_sp|JF681946|SH219006.07FU
2667	11	Basidiomycota	Agaricomycetes	Sebacinales	Sebacinaceae	unidentified	Sebacinaceae sp	97	Sebacinaceae_sp|GU256182|SH214621.07FU
2674	1	Ascomycota	Sordariomycetes	Sordariales	Chaetomiaceae	unidentified	Chaetomiaceae sp	92.1	Chaetomiaceae_sp|FJ612990|SH195301.07FU
2675	1	Ascomycota	Leotiomycetes	Helotiales	Dermateaceae	Cryptosporiopsis	Cryptosporiopsis brunnea	95	Cryptosporiopsis_brunnea|AF149074|SH201603.07FU
2679	14	Ascomycota	Sordariomycetes	Hypocreales	Hypocreaceae	Trichoderma	Trichoderma erinaceum	97.2	Trichoderma_erinaceum|KC171340|SH327538.07FU
2683	3	Ascomycota	Eurotiomycetes	Chaetothyriales	unidentified	unidentified	Chaetothyriales sp	96.2	Chaetothyriales_sp|DQ421072|SH193986.07FU
2684	5	Ascomycota	unidentified	unidentified	unidentified	unidentified	Ascomycota sp	95.4	Ascomycota_sp|HQ871756|SH195300.07FU
2687	9	Basidiomycota	Agaricomycetes	Russulales	Russulaceae	unidentified	Russulaceae sp	92.3	Russulaceae_sp|EU375718|SH192059.07FU
2689	4	Basidiomycota	Agaricomycetes	Russulales	Russulaceae	Russula	Russula violeipes	91.9	Russula_violeipes|UDB000116|SH191298.07FU
2693	1	Ascomycota	Eurotiomycetes	Chaetothyriales	Herpotrichiellaceae	Cladophialophora	Cladophialophora sp	98.7	Cladophialophora_sp|GU083193|SH213261.07FU
2699	8	Basidiomycota	Agaricomycetes	Sebacinales	Sebacinaceae	unidentified	Sebacinaceae sp	96.1	Sebacinaceae_sp|HQ445284|SH214631.07FU
2716	5	Ascomycota	Dothideomycetes	Hysteriales	Gloniaceae	Cenococcum	Cenococcum geophilum	95.3	Cenococcum_geophilum|AY394919|SH199612.07FU
2720	11	Ascomycota	Leotiomycetes	Helotiales	Dermateaceae	Cryptosporiopsis	Cryptosporiopsis brunnea	96	Cryptosporiopsis_brunnea|AF149074|SH201603.07FU
2742	6	Ascomycota	Sordariomycetes	Xylariales	Amphisphaeriaceae	Pestalotiopsis	Pestalotiopsis microspora	94.7	Pestalotiopsis_microspora|EU715654|SH200162.07FU
2744	2	Ascomycota	Leotiomycetes	unidentified	unidentified	unidentified	Leotiomycetes sp	89.6	Leotiomycetes_sp|EU113195|SH201702.07FU
2748	5	Basidiomycota	Agaricomycetes	Russulales	Russulaceae	Lactarius	Lactarius serifluus	96.2	Lactarius_serifluus|UDB000867|SH220121.07FU
2754	1	Ascomycota	Pezizomycetes	Pezizales	Pezizaceae	Peziza	Peziza succosella	97.5	Peziza_succosella|JF908535|SH188834.07FU
2757	2	Basidiomycota	Agaricomycetes	Sebacinales	Sebacinaceae	unidentified	Sebacinaceae sp	94.5	Sebacinaceae_sp|HQ667886|SH214603.07FU
2766	2	Ascomycota	Eurotiomycetes	Eurotiales	Trichocomaceae	Paecilomyces	Paecilomyces sp	95.4	Paecilomyces_sp|JN545823|SH217936.07FU
2770	1	Basidiomycota	Agaricomycetes	Sebacinales	Sebacinaceae	Sebacina	Sebacina sp	98.5	Sebacina_sp|UDB008802|SH214615.07FU
2780	3	Ascomycota	Eurotiomycetes	Eurotiales	Trichocomaceae	Aspergillus	Aspergillus amstelodami	88.1	Aspergillus_amstelodami|AJ853761|SH082533.07FU
2789	20	Ascomycota	Dothideomycetes	unidentified	unidentified	unidentified	unidentified	92.8	Dothideomycetes_sp|FJ440862|SH181862.07FU,Hysteriales_sp|KF060171|SH181860.07FU
2800	1	Zygomycota	Incertae_sedis	Mortierellales	Mortierellaceae	Mortierella	Mortierella camargensis	96.6	Mortierella_camargensis|HQ630331|SH180119.07FU
2801	19	Ascomycota	Eurotiomycetes	Eurotiales	Trichocomaceae	Penicillium	unidentified	98	Penicillium_simplicissimum|GU981600|SH086593.07FU,Penicillium_ochrochloron|GU981604|SH237535.07FU
2802	2	Basidiomycota	Agaricomycetes	Thelephorales	Thelephoraceae	Tomentella	Tomentella sp	93.2	Tomentella_sp|UDB013641|SH177907.07FU
2810	1	Ascomycota	Eurotiomycetes	Chaetothyriales	Herpotrichiellaceae	Cladophialophora	Cladophialophora chaetospira	92.5	Cladophialophora_chaetospira|EU035405|SH213263.07FU
2815	1	Basidiomycota	Agaricomycetes	Thelephorales	Thelephoraceae	unidentified	Thelephoraceae sp	93.2	Thelephoraceae_sp|FJ196979|SH185267.07FU
2818	4	Ascomycota	Sordariomycetes	unidentified	unidentified	unidentified	Sordariomycetes sp	83.6	Sordariomycetes_sp|AB769884|SH211730.07FU
2821	1	Ascomycota	Sordariomycetes	Hypocreales	Hypocreaceae	Trichoderma	Trichoderma harzianum	98.7	Trichoderma_harzianum|HE608888|SH208361.07FU
2826	1	Ascomycota	Dothideomycetes	Hysteriales	unidentified	unidentified	Hysteriales sp	94.9	Hysteriales_sp|KF060171|SH181860.07FU
2827	3	Ascomycota	Eurotiomycetes	Eurotiales	Trichocomaceae	Rasamsonia	Rasamsonia sp	96.9	Rasamsonia_sp|AB847052|SH192946.07FU
2830	2	Ascomycota	Eurotiomycetes	Eurotiales	Trichocomaceae	Talaromyces	Talaromyces stollii	98.1	Talaromyces_stollii|JX315674|SH413547.07FU
2842	19	Basidiomycota	Agaricomycetes	Agaricales	Inocybaceae	Inocybe	Inocybe posterula	98.6	Inocybe_posterula|JF908152|SH176300.07FU
2844	8	Ascomycota	Saccharomycetes	Saccharomycetales	unidentified	unidentified	Saccharomycetales sp	80.5	Saccharomycetales_sp|KF617559|SH180796.07FU
2846	2	Basidiomycota	Agaricomycetes	Russulales	Russulaceae	Lactarius	Lactarius fulvissimus	95.1	Lactarius_fulvissimus|UDB000398|SH182381.07FU
2849	1	Ascomycota	Leotiomycetes	Helotiales	unidentified	unidentified	Helotiales sp	95.5	Helotiales_sp|HE820577|SH205754.07FU
2866	15	Ascomycota	Dothideomycetes	Pleosporales	unidentified	unidentified	Pleosporales sp	91.4	Pleosporales_sp|HQ607792|SH204827.07FU
2867	1	Ascomycota	Saccharomycetes	Saccharomycetales	Incertae_sedis	Candida	Candida tropicalis	80.9	Candida_tropicalis|EF568042|SH201993.07FU
2884	2	Ascomycota	Eurotiomycetes	Eurotiales	Trichocomaceae	Penicillium	Penicillium shearii	94.7	Penicillium_shearii|AF033420|SH205215.07FU
2897	5	Basidiomycota	Agaricomycetes	Sebacinales	Sebacinaceae	unidentified	Sebacinaceae sp	96.1	Sebacinaceae_sp|HQ445284|SH214631.07FU
2910	1	Ascomycota	Leotiomycetes	Helotiales	unidentified	unidentified	Helotiales sp	95.9	Helotiales_sp|GQ892250|SH199123.07FU
2912	9	Ascomycota	Dothideomycetes	Capnodiales	unidentified	unidentified	Capnodiales sp	93.8	Capnodiales_sp|JF691278|SH202792.07FU
2924	2	Ascomycota	Sordariomycetes	Hypocreales	Nectriaceae	unidentified	Nectriaceae sp	95.1	Nectriaceae_sp|KF573984|SH219690.07FU
2929	1	Ascomycota	Orbiliomycetes	Orbiliales	Orbiliaceae	Arthrobotrys	Arthrobotrys foliicola	89.7	Arthrobotrys_foliicola|HQ377281|SH203164.07FU
2931	1	Ascomycota	Eurotiomycetes	Chaetothyriales	unidentified	unidentified	Chaetothyriales sp	84.4	Chaetothyriales_sp|KC818298|SH200285.07FU
2934	7	Basidiomycota	Agaricomycetes	Thelephorales	Thelephoraceae	unidentified	Thelephoraceae sp	97.4	Thelephoraceae_sp|EF619808|SH177975.07FU
2935	3	Ascomycota	Leotiomycetes	Helotiales	unidentified	unidentified	Helotiales sp	94.9	Helotiales_sp|KF617587|SH215245.07FU
2940	1	Ascomycota	Dothideomycetes	Pleosporales	Incertae_sedis	Pyrenochaeta	Pyrenochaeta keratinophila	96.2	Pyrenochaeta_keratinophila|EU885415|SH183894.07FU
2967	4	Ascomycota	Sordariomycetes	unidentified	unidentified	unidentified	Sordariomycetes sp	96	Sordariomycetes_sp|AB769884|SH211730.07FU
2973	18	Basidiomycota	Agaricomycetes	Agaricales	Entolomataceae	Entoloma	Entoloma sordidulum	98.1	Entoloma_sordidulum|KC710119|SH181008.07FU
2990	5	Ascomycota	Eurotiomycetes	Chaetothyriales	unidentified	unidentified	Chaetothyriales sp	94.7	Chaetothyriales_sp|KC818298|SH200285.07FU
2994	5	Ascomycota	Eurotiomycetes	Eurotiales	Trichocomaceae	Rasamsonia	Rasamsonia sp	94.7	Rasamsonia_sp|AB847052|SH192946.07FU
2996	1	Basidiomycota	Agaricomycetes	Thelephorales	Thelephoraceae	unidentified	Thelephoraceae sp	98.3	Thelephoraceae_sp|EF619808|SH177975.07FU
2997	1	Ascomycota	unidentified	unidentified	unidentified	unidentified	Ascomycota sp	86.8	Ascomycota_sp|EU002950|SH197008.07FU
3003	2	Ascomycota	Eurotiomycetes	Chaetothyriales	Herpotrichiellaceae	unidentified	Herpotrichiellaceae sp	95.5	Herpotrichiellaceae_sp|KF385366|SH194030.07FU
3010	10	Basidiomycota	Agaricomycetes	Thelephorales	Thelephoraceae	Tomentella	Tomentella sp	96.1	Tomentella_sp|DQ150115|SH177817.07FU
3020	1	Basidiomycota	Agaricomycetes	Thelephorales	Thelephoraceae	unidentified	Thelephoraceae sp	96.1	Thelephoraceae_sp|EU427330|SH184510.07FU
3022	9	Basidiomycota	Agaricomycetes	Thelephorales	Thelephoraceae	Tomentella	Tomentella sp	96.2	Tomentella_sp|FR852139|SH217407.07FU
3027	1	Ascomycota	Sordariomycetes	unidentified	unidentified	unidentified	Sordariomycetes sp	90.3	Sordariomycetes_sp|JQ760590|SH204768.07FU
3030	3	Ascomycota	Sordariomycetes	unidentified	unidentified	unidentified	Sordariomycetes sp	96.8	Sordariomycetes_sp|DQ273344|SH212814.07FU
3033	5	Basidiomycota	Agaricomycetes	Russulales	Russulaceae	Lactarius	Lactarius serifluus	94.7	Lactarius_serifluus|UDB000867|SH220121.07FU
3035	11	Basidiomycota	Agaricomycetes	Cantharellales	Clavulinaceae	Clavulina	Clavulina sp EMF53	90.9	Clavulina_sp_EMF53|JF273551|SH220226.07FU
3052	18	Basidiomycota	Agaricomycetes	Thelephorales	Thelephoraceae	Tomentella	Tomentella coerulea	96.6	Tomentella_coerulea|UDB003327|SH177799.07FU
3063	1	Ascomycota	Pezizomycetes	Pezizales	Tuberaceae	Tuber	Tuber cistophilum	95	Tuber_cistophilum|JN392231|SH216307.07FU
3066	1	Ascomycota	Leotiomycetes	Helotiales	unidentified	unidentified	Helotiales sp	93.9	Helotiales_sp|AB089661|SH203527.07FU
3068	9	Basidiomycota	Agaricomycetes	Sebacinales	Sebacinaceae	unidentified	Sebacinaceae sp	95.1	Sebacinaceae_sp|HQ445284|SH214631.07FU
3074	2	Basidiomycota	Agaricomycetes	Russulales	Russulaceae	Russula	Russula violeipes	92.5	Russula_violeipes|KF361779|SH191296.07FU
3093	3	Ascomycota	Dothideomycetes	Hysteriales	Gloniaceae	Cenococcum	uncultured Cenococcum	95.3	uncultured_Cenococcum|AB636435|SH199617.07FU
3103	2	Basidiomycota	Agaricomycetes	Russulales	Russulaceae	Russula	Russula odorata	96.9	Russula_odorata|JN944010|SH187357.07FU
3115	4	Ascomycota	Eurotiomycetes	Chaetothyriales	Herpotrichiellaceae	unidentified	Herpotrichiellaceae sp	95	Herpotrichiellaceae_sp|KF385366|SH194030.07FU
3121	2	Ascomycota	Leotiomycetes	Helotiales	Incertae_sedis	unidentified	Helotiales sp	97.6	Helotiales_sp|FJ362268|SH211367.07FU
3123	3	Ascomycota	Eurotiomycetes	Chaetothyriales	Herpotrichiellaceae	Cladophialophora	Cladophialophora sp	87.8	Cladophialophora_sp|GU083193|SH213261.07FU
3127	2	Ascomycota	Dothideomycetes	Capnodiales	unidentified	unidentified	Capnodiales sp	84.2	Capnodiales_sp|DQ303041|SH200714.07FU
3128	2	Basidiomycota	Agaricomycetes	Thelephorales	Thelephoraceae	unidentified	Thelephoraceae sp	94.9	Thelephoraceae_sp|HM849637|SH189391.07FU
3132	2	Ascomycota	Eurotiomycetes	Chaetothyriales	Herpotrichiellaceae	Cladophialophora	Cladophialophora sp	93.5	Cladophialophora_sp|GU083193|SH213261.07FU
3133	3	Ascomycota	Eurotiomycetes	Chaetothyriales	Herpotrichiellaceae	Cladophialophora	Cladophialophora sp	87.9	Cladophialophora_sp|GU083193|SH213261.07FU
3139	3	Basidiomycota	Agaricomycetes	Thelephorales	Thelephoraceae	Tomentella	Tomentella sp	97	Tomentella_sp|UDB005815|SH177825.07FU
3140	11	Basidiomycota	Agaricomycetes	Thelephorales	Thelephoraceae	Tomentella	Tomentella atramentaria	97.4	Tomentella_atramentaria|UDB016488|SH178632.07FU
3141	6	Ascomycota	Dothideomycetes	unidentified	unidentified	unidentified	Dothideomycetes sp	95.9	Dothideomycetes_sp|FJ440862|SH181862.07FU
3144	4	Basidiomycota	Agaricomycetes	Russulales	Russulaceae	Lactarius	Lactarius fulvissimus	98.4	Lactarius_fulvissimus|UDB000398|SH182381.07FU
3149	7	Ascomycota	Eurotiomycetes	Chaetothyriales	Herpotrichiellaceae	Capronia	Capronia sp	94.9	Capronia_sp|FR682430|SH180465.07FU
3153	12	Basidiomycota	Agaricomycetes	Cantharellales	Clavulinaceae	Clavulina	Clavulina sp EMF53	93.1	Clavulina_sp_EMF53|JF273551|SH220226.07FU
3155	5	Ascomycota	Eurotiomycetes	Chaetothyriales	Herpotrichiellaceae	unidentified	Herpotrichiellaceae sp	95.5	Herpotrichiellaceae_sp|KF385366|SH194030.07FU
3159	4	Ascomycota	Leotiomycetes	Helotiales	unidentified	unidentified	Helotiales sp	89.8	Helotiales_sp|AB089661|SH203527.07FU
3162	4	Ascomycota	Dothideomycetes	Capnodiales	Mycosphaerellaceae	unidentified	Mycosphaerellaceae sp	93.4	Mycosphaerellaceae_sp|KF060186|SH181863.07FU
3174	5	Ascomycota	Leotiomycetes	Helotiales	unidentified	unidentified	Helotiales sp	95.6	Helotiales_sp|GQ221644|SH205740.07FU
3181	3	Ascomycota	Leotiomycetes	Helotiales	unidentified	unidentified	Helotiales sp	89.5	Helotiales_sp|KC019884|SH203525.07FU,Helotiales_sp|AB089661|SH203527.07FU
3186	8	Basidiomycota	Agaricomycetes	Thelephorales	Thelephoraceae	Tomentella	Tomentella atramentaria	97.4	Tomentella_atramentaria|UDB016488|SH178632.07FU
3191	4	Ascomycota	Leotiomycetes	Incertae_sedis	Myxotrichaceae	Oidiodendron	Oidiodendron maius	96.1	Oidiodendron_maius|AF062798|SH216987.07FU
3193	1	Ascomycota	Eurotiomycetes	Chaetothyriales	unidentified	unidentified	Chaetothyriales sp	95.6	Chaetothyriales_sp|KC818298|SH200285.07FU
3201	17	Basidiomycota	Agaricomycetes	Russulales	Russulaceae	Russula	Russula heterophylla	100	Russula_heterophylla|UDB000327|SH178292.07FU
3211	5	Ascomycota	Eurotiomycetes	Chaetothyriales	Herpotrichiellaceae	Cladophialophora	Cladophialophora sp	96.9	Cladophialophora_sp|GU083193|SH213261.07FU
3213	13	Ascomycota	Geoglossomycetes	Geoglossales	Geoglossaceae	Sarcoleotia	Sarcoleotia globosa	84.6	Sarcoleotia_globosa|AY789410|SH211913.07FU
3223	24	Basidiomycota	Agaricomycetes	Agaricales	Entolomataceae	Entoloma	Entoloma sp P219	84.5	Entoloma_sp_P219|FN669197|SH215184.07FU
3228	1	Zygomycota	Incertae_sedis	Mortierellales	Mortierellaceae	Mortierella	Mortierella sp	95.8	Mortierella_sp|DQ420854|SH183635.07FU
3248	1	Ascomycota	Leotiomycetes	Incertae_sedis	Myxotrichaceae	Oidiodendron	Oidiodendron chlamydosporicum	100	Oidiodendron_chlamydosporicum|AF062789|SH216990.07FU
3258	9	Basidiomycota	Agaricomycetes	Thelephorales	Thelephoraceae	Tomentella	Tomentella sp	97.9	Tomentella_sp|AY833052|SH221320.07FU
3265	1	Ascomycota	Dothideomycetes	Pleosporales	Pleosporaceae	Ulocladium	Ulocladium chartarum	98.5	Ulocladium_chartarum|AF229488|SH216785.07FU
3266	9	Ascomycota	Dothideomycetes	Hysteriales	Gloniaceae	Cenococcum	Cenococcum geophilum	95.9	Cenococcum_geophilum|AY394919|SH199612.07FU
3268	5	Ascomycota	Leotiomycetes	Helotiales	Incertae_sedis	Infundichalara	Infundichalara sp	91.8	Infundichalara_sp|DQ093755|SH202722.07FU
3278	3	Ascomycota	Sordariomycetes	Hypocreales	Nectriaceae	unidentified	Nectriaceae sp	98.9	Nectriaceae_sp|JN983446|SH220702.07FU
3281	1	Ascomycota	Eurotiomycetes	Chaetothyriales	Herpotrichiellaceae	Cladophialophora	Cladophialophora sp	91.6	Cladophialophora_sp|GU083193|SH213261.07FU
3287	10	Basidiomycota	Agaricomycetes	Agaricales	Cortinariaceae	Cortinarius	Cortinarius sp OTU249	98.5	Cortinarius_sp_OTU249|HQ215754|SH188626.07FU
3296	1	Ascomycota	Eurotiomycetes	Chaetothyriales	Herpotrichiellaceae	Cladophialophora	Cladophialophora sp	88.9	Cladophialophora_sp|GU083193|SH213261.07FU
3299	4	Ascomycota	Eurotiomycetes	Eurotiales	Trichocomaceae	Penicillium	Penicillium roseopurpureum	97.6	Penicillium_roseopurpureum|GU944605|SH194609.07FU
3301	1	Ascomycota	Eurotiomycetes	Chaetothyriales	Herpotrichiellaceae	unidentified	Herpotrichiellaceae sp	95.9	Herpotrichiellaceae_sp|KF385366|SH194030.07FU
3319	7	Basidiomycota	Agaricomycetes	Agaricales	Cortinariaceae	Cortinarius	Cortinarius sp	96.4	Cortinarius_sp|UDB005698|SH188543.07FU
3322	1	Basidiomycota	Agaricomycetes	Sebacinales	Sebacinaceae	unidentified	Sebacinaceae sp	97	Sebacinaceae_sp|GU256183|SH214641.07FU
3324	1	Ascomycota	Dothideomycetes	Hysteriales	Gloniaceae	Cenococcum	unidentified	95.3	uncultured_Cenococcum|AB636435|SH199617.07FU,uncultured_Cenococcum|AB839377|SH214461.07FU,Cenococcum_sp|FJ440882|SH214459.07FU
3333	1	Ascomycota	Eurotiomycetes	Eurotiales	Trichocomaceae	Rasamsonia	Rasamsonia sp	95.2	Rasamsonia_sp|AB847052|SH192946.07FU
3334	3	Ascomycota	Dothideomycetes	unidentified	unidentified	unidentified	unidentified	94.9	Dothideomycetes_sp|FJ440862|SH181862.07FU,Hysteriales_sp|KF060171|SH181860.07FU
3351	11	Basidiomycota	Agaricomycetes	Sebacinales	Sebacinaceae	Sebacina	Sebacina sp	96.6	Sebacina_sp|UDB004927|SH197128.07FU
3352	1	Basidiomycota	Agaricomycetes	Russulales	Russulaceae	Russula	Russula sp	96.8	Russula_sp|UDB005834|SH202443.07FU
3356	1	unidentified	unidentified	unidentified	unidentified	unidentified	Fungi sp	94.3	Fungi_sp|KF675657|SH208597.07FU
3357	2	Basidiomycota	Agaricomycetes	Boletales	Sclerodermataceae	Scleroderma	Scleroderma verrucosum	98.6	Scleroderma_verrucosum|FM213354|SH182460.07FU
3363 pH	5	Ascomycota	Eurotiomycetes	Chaetothyriales	Herpotrichiellaceae	Cladophialophora	Cladophialophora sp	92	Cladophialophora_sp|GU083193|SH213261.07FU
3366	4	Ascomycota	Dothideomycetes	Pleosporales	unidentified	unidentified	Pleosporales sp	82.5	Pleosporales_sp|AY833036|SH203716.07FU
3372	1	Ascomycota	Eurotiomycetes	Chaetothyriales	unidentified	unidentified	Chaetothyriales sp	96.2	Chaetothyriales_sp|EU888622|SH193968.07FU
3374	6	Basidiomycota	Agaricomycetes	Thelephorales	Thelephoraceae	Tomentella	Tomentella sp	96.2	Tomentella_sp|FR852139|SH217407.07FU
3376	7	Basidiomycota	Agaricomycetes	Russulales	Russulaceae	Lactarius	Lactarius sp	96.5	Lactarius_sp|FJ897203|SH214493.07FU
3385	5	Zygomycota	Incertae_sedis	Mortierellales	Mortierellaceae	Mortierella	Mortierella camargensis	97.2	Mortierella_camargensis|HQ630331|SH180119.07FU
3387	5	Basidiomycota	Agaricomycetes	Thelephorales	Thelephoraceae	Tomentella	Tomentella sp	96.9	Tomentella_sp|KF514700|SH184518.07FU
3390	1	Ascomycota	Pezizomycetes	Pezizales	Pyronemataceae	unidentified	Pyronemataceae sp	90.3	Pyronemataceae_sp|HQ625477|SH213673.07FU
3413	2	Ascomycota	Sordariomycetes	Hypocreales	Hypocreaceae	Trichoderma	Trichoderma pubescens	97.2	Trichoderma_pubescens|EU280121|SH085192.07FU
3418	9	Basidiomycota	Agaricomycetes	Thelephorales	Thelephoraceae	Tomentella	Tomentella sp	96.9	Tomentella_sp|KF514700|SH184518.07FU
3426	2	Ascomycota	Leotiomycetes	Helotiales	Incertae_sedis	Scleropezicula	Scleropezicula sp	88.6	Scleropezicula_sp|FM172897|SH194256.07FU
3445	3	Ascomycota	Eurotiomycetes	Chaetothyriales	unidentified	unidentified	Chaetothyriales sp	95.6	Chaetothyriales_sp|KC818298|SH200285.07FU
3450	3	Ascomycota	Eurotiomycetes	Chaetothyriales	Herpotrichiellaceae	unidentified	Herpotrichiellaceae sp	95.9	Herpotrichiellaceae_sp|KF385366|SH194030.07FU
3475	4	Basidiomycota	Tremellomycetes	Tremellales	Incertae_sedis	Cryptococcus	Cryptococcus sp	90.2	Cryptococcus_sp|JN890200|SH205064.07FU
3494	3	Ascomycota	Dothideomycetes	Capnodiales	unidentified	unidentified	Capnodiales sp	86.8	Capnodiales_sp|KC222703|SH211789.07FU
3496	2	Ascomycota	Eurotiomycetes	Eurotiales	Trichocomaceae	Penicillium	unidentified	92.8	Penicillium_daleae|GU981583|SH182497.07FU,Penicillium_abidjanum|GU981582|SH213971.07FU,Penicillium_klebahnii|AF033432|SH086673.07FU,Penicillium_limosum|GU981568|SH125131.07FU
3497	5	Ascomycota	Dothideomycetes	Capnodiales	unidentified	unidentified	Capnodiales sp	82.1	Capnodiales_sp|DQ303041|SH200714.07FU
3506	1	Ascomycota	Eurotiomycetes	Eurotiales	Trichocomaceae	Penicillium	Penicillium cf parviverrucosum CMV 2013	97.6	Penicillium_cf_parviverrucosum_CMV_2013|JX091459|SH182493.07FU
3511	6	Ascomycota	Dothideomycetes	Hysteriales	unidentified	unidentified	Hysteriales sp	95.9	Hysteriales_sp|KF060171|SH181860.07FU
3512	1	Ascomycota	Dothideomycetes	Hysteriales	unidentified	unidentified	Hysteriales sp	95.4	Hysteriales_sp|KF060171|SH181860.07FU
3518	2	Ascomycota	Leotiomycetes	Helotiales	unidentified	unidentified	Helotiales sp	97.1	Helotiales_sp|GQ221644|SH205740.07FU
3520	6	Basidiomycota	Agaricomycetes	Russulales	Russulaceae	Lactarius	Lactarius sp	93.1	Lactarius_sp|GQ415318|SH182395.07FU
3540	9	Ascomycota	Dothideomycetes	Pleosporales	Sporormiaceae	unidentified	Sporormiaceae sp	92.2	Sporormiaceae_sp|GU910719|SH184181.07FU
3550	4	Basidiomycota	Agaricomycetes	Sebacinales	Sebacinaceae	unidentified	Sebacinaceae sp	89	Sebacinaceae_sp|UDB009836|SH125997.07FU
3556	7	Ascomycota	Eurotiomycetes	Chaetothyriales	unidentified	unidentified	Chaetothyriales sp	96.1	Chaetothyriales_sp|KC818298|SH200285.07FU
3568	10	Basidiomycota	Agaricomycetes	Russulales	Russulaceae	Lactarius	Lactarius sp	94.1	Lactarius_sp|FJ897203|SH214493.07FU
3592	1	Ascomycota	Eurotiomycetes	Eurotiales	Trichocomaceae	Aspergillus	Aspergillus amstelodami	87.6	Aspergillus_amstelodami|AJ853761|SH082533.07FU
3599	2	Basidiomycota	Agaricomycetes	Sebacinales	Sebacinaceae	Sebacina	Sebacina sp	98	Sebacina_sp|UDB005437|SH197137.07FU
3601	1	Ascomycota	Leotiomycetes	Incertae_sedis	Myxotrichaceae	Oidiodendron	Oidiodendron griseum	88	Oidiodendron_griseum|AF062793|SH216992.07FU
3616	1	Ascomycota	Dothideomycetes	Pleosporales	Incertae_sedis	Peyronellaea	Peyronellaea sancta	94.2	Peyronellaea_sancta|FJ427063|SH408326.07FU
3617	7	Basidiomycota	Agaricomycetes	Thelephorales	Thelephoraceae	Tomentella	Tomentella sp	95.6	Tomentella_sp|KF514700|SH184518.07FU
3621	8	Basidiomycota	Agaricomycetes	Agaricales	Cortinariaceae	Cortinarius	Cortinarius sp	98	Cortinarius_sp|UDB005698|SH188543.07FU
3629	4	Ascomycota	Eurotiomycetes	Chaetothyriales	unidentified	unidentified	Chaetothyriales sp	96	Chaetothyriales_sp|KC818298|SH200285.07FU
3640	4	Ascomycota	Eurotiomycetes	Chaetothyriales	Herpotrichiellaceae	Cladophialophora	unidentified	92.5	Cladophialophora_sp|GU083193|SH213261.07FU,Cladophialophora_sp_99002b|EU139132|SH213282.07FU
3652	4	Ascomycota	Eurotiomycetes	Eurotiales	Trichocomaceae	Penicillium	Penicillium cf parviverrucosum CMV 2013	98.6	Penicillium_cf_parviverrucosum_CMV_2013|JX091459|SH182493.07FU
3670	1	Basidiomycota	Agaricomycetes	Auriculariales	Incertae_sedis	Auricularia	Auricularia sp	82	Auricularia_sp|FJ440891|SH209796.07FU
3671	12	Basidiomycota	Agaricomycetes	Sebacinales	Sebacinaceae	unidentified	Sebacinaceae sp	97.5	Sebacinaceae_sp|GU256183|SH214641.07FU
3680	9	Basidiomycota	Agaricomycetes	Russulales	Russulaceae	Lactarius	Lactarius sp	97.6	Lactarius_sp|FJ897203|SH214493.07FU
3689	2	Ascomycota	Dothideomycetes	Hysteriales	unidentified	unidentified	Hysteriales sp	94.4	Hysteriales_sp|KF060171|SH181860.07FU
3691	1	Basidiomycota	Agaricomycetes	Thelephorales	Thelephoraceae	unidentified	Thelephoraceae sp	96.2	Thelephoraceae_sp|HQ336665|SH177948.07FU
3692	2	Ascomycota	Sordariomycetes	Hypocreales	Hypocreaceae	Trichoderma	Trichoderma erinaceum	97.7	Trichoderma_erinaceum|KC171340|SH327538.07FU
3694	2	Ascomycota	Eurotiomycetes	Chaetothyriales	Herpotrichiellaceae	unidentified	Herpotrichiellaceae sp	96.4	Herpotrichiellaceae_sp|KF385366|SH194030.07FU
3714	4	Ascomycota	Leotiomycetes	Helotiales	Dermateaceae	Cryptosporiopsis	Cryptosporiopsis brunnea	94.5	Cryptosporiopsis_brunnea|AF149074|SH201603.07FU
3718	2	unidentified	unidentified	unidentified	unidentified	unidentified	Fungi sp	93.8	Fungi_sp|KF675657|SH208597.07FU
3722	1	Ascomycota	Leotiomycetes	Incertae_sedis	Myxotrichaceae	Oidiodendron	Oidiodendron griseum	99	Oidiodendron_griseum|AF062793|SH216992.07FU
3726	4	Ascomycota	Dothideomycetes	Hysteriales	Gloniaceae	Cenococcum	Cenococcum geophilum	95.3	Cenococcum_geophilum|AY394919|SH199612.07FU
3729	9	Basidiomycota	Agaricomycetes	Thelephorales	Thelephoraceae	Tomentella	Tomentella sp	96.6	Tomentella_sp|AY833052|SH221320.07FU
3739	4	Basidiomycota	Agaricomycetes	Agaricales	Cortinariaceae	Cortinarius	Cortinarius sp	95.6	Cortinarius_sp|JF506747|SH222639.07FU
3745	1	Basidiomycota	Agaricomycetes	Agaricales	Inocybaceae	Inocybe	Inocybe posterula	98.2	Inocybe_posterula|JF908152|SH176300.07FU
3746	1	Basidiomycota	Agaricomycetes	Thelephorales	Thelephoraceae	Tomentella	Tomentella sp	94.5	Tomentella_sp|EU625813|SH177880.07FU
3751	3	Basidiomycota	Agaricomycetes	Agaricales	Mycenaceae	Mycena	Mycena speirea	82.1	Mycena_speirea|UDB016257|SH178372.07FU
3763	2	Ascomycota	Eurotiomycetes	Eurotiales	Trichocomaceae	Penicillium	Penicillium klebahnii	90.1	Penicillium_klebahnii|AF033432|SH086673.07FU
3779	1	Ascomycota	Eurotiomycetes	Eurotiales	Trichocomaceae	Rasamsonia	Rasamsonia sp	93	Rasamsonia_sp|AB847052|SH192946.07FU
3797	1	Basidiomycota	Agaricomycetes	Russulales	Russulaceae	Russula	Russula odorata	96.4	Russula_odorata|JN944010|SH187357.07FU
3815	1	Ascomycota	Leotiomycetes	Helotiales	unidentified	unidentified	Helotiales sp	98	Helotiales_sp|GU083180|SH201688.07FU
3848	2	Ascomycota	Sordariomycetes	unidentified	unidentified	unidentified	Sordariomycetes sp	85.4	Sordariomycetes_sp|AB769884|SH211730.07FU
3852	5	Basidiomycota	Agaricomycetes	Sebacinales	Sebacinaceae	unidentified	Sebacinaceae sp	89	Sebacinaceae_sp|UDB009836|SH125997.07FU
3880	1	Ascomycota	Pezizomycetes	unidentified	unidentified	unidentified	Pezizomycetes sp	87.8	Pezizomycetes_sp|HM122819|SH210630.07FU
3881	2	Ascomycota	Sordariomycetes	Hypocreales	Nectriaceae	unidentified	Nectriaceae sp	96.3	Nectriaceae_sp|AF437762|SH203010.07FU
3891	1	Ascomycota	Dothideomycetes	Pleosporales	Lophiostomataceae	Lophiostoma	Lophiostoma cf cynaroidis A33	97.7	Lophiostoma_cf_cynaroidis_A33|JX434669|SH216763.07FU
3894	2	Ascomycota	Dothideomycetes	unidentified	unidentified	unidentified	unidentified	93.4	Dothideomycetes_sp|FJ440862|SH181862.07FU,Hysteriales_sp|KF060171|SH181860.07FU
3908	1	Zygomycota	Incertae_sedis	Mortierellales	Mortierellaceae	Mortierella	Mortierella globulifera	98.5	Mortierella_globulifera|JN943800|SH185972.07FU
3911	2	Ascomycota	Eurotiomycetes	Chaetothyriales	unidentified	unidentified	Chaetothyriales sp	96.9	Chaetothyriales_sp|KC818298|SH200285.07FU
3920	1	Ascomycota	Dothideomycetes	unidentified	unidentified	unidentified	unidentified	95.9	Dothideomycetes_sp|FJ440862|SH181862.07FU,Hysteriales_sp|KF060171|SH181860.07FU
3923	5	Basidiomycota	Agaricomycetes	Trechisporales	Hydnodontaceae	Trechispora	Trechispora sp	82.7	Trechispora_sp|KF718212|SH199563.07FU
3926	3	Ascomycota	Sordariomycetes	Coniochaetales	Coniochaetaceae	Coniochaeta	Coniochaeta cateniformis	94.3	Coniochaeta_cateniformis|HE610331|SH191393.07FU
3931	2	Ascomycota	Sordariomycetes	Hypocreales	Incertae_sedis	Ilyonectria	Ilyonectria mors-panacis	94	Ilyonectria_mors-panacis|JF735288|SH202967.07FU
3958	1	Zygomycota	Incertae_sedis	Mortierellales	Mortierellaceae	Mortierella	Mortierella gemmifera	86.4	Mortierella_gemmifera|HQ630293|SH185196.07FU
3967	1	Ascomycota	Leotiomycetes	Helotiales	unidentified	unidentified	Helotiales sp	95.9	Helotiales_sp|KF617587|SH215245.07FU
3992	3	Basidiomycota	Agaricomycetes	Russulales	Russulaceae	unidentified	Russulaceae sp	95.6	Russulaceae_sp|GU256186|SH190574.07FU
4006	3	Ascomycota	Lecanoromycetes	Peltigerales	Pannariaceae	Degelia	Degelia plumbea	91	Degelia_plumbea|KC618691|SH199575.07FU
4019	3	Basidiomycota	Agaricomycetes	Agaricales	unidentified	unidentified	Agaricales sp	99.7	Agaricales_sp|FR852267|SH174201.07FU
4031	6	Ascomycota	Dothideomycetes	unidentified	unidentified	unidentified	Dothideomycetes sp	94.9	Dothideomycetes_sp|FJ440862|SH181862.07FU
4038	1	Ascomycota	Eurotiomycetes	Chaetothyriales	unidentified	unidentified	Chaetothyriales sp	96.2	Chaetothyriales_sp|DQ421072|SH193986.07FU
4041	1	Basidiomycota	Agaricomycetes	Thelephorales	Thelephoraceae	Tomentella	Tomentella sp	92.7	Tomentella_sp|UDB014404|SH189408.07FU
4042	1	Ascomycota	Eurotiomycetes	Chaetothyriales	unidentified	unidentified	Chaetothyriales sp	94.5	Chaetothyriales_sp|DQ421072|SH193986.07FU
4058	1	Ascomycota	Leotiomycetes	Helotiales	Dermateaceae	Cryptosporiopsis	Cryptosporiopsis brunnea	97	Cryptosporiopsis_brunnea|AF149074|SH201603.07FU
4072	1	Ascomycota	Leotiomycetes	Helotiales	Hyaloscyphaceae	Lachnum	Lachnum sp 1 KO 2013	91	Lachnum_sp_1_KO_2013|AB847053|SH201624.07FU
4075	3	Ascomycota	Eurotiomycetes	Chaetothyriales	Herpotrichiellaceae	Cladophialophora	Cladophialophora sp	96.5	Cladophialophora_sp|GU083193|SH213261.07FU
4080	4	Basidiomycota	Agaricomycetes	Russulales	Russulaceae	Lactarius	Lactarius serifluus	94.6	Lactarius_serifluus|UDB000867|SH220121.07FU
4084	3	Ascomycota	Eurotiomycetes	Chaetothyriales	Herpotrichiellaceae	Cladophialophora	Cladophialophora sp	95.7	Cladophialophora_sp|GU083193|SH213261.07FU
4115	1	Ascomycota	Sordariomycetes	Hypocreales	Nectriaceae	unidentified	Nectriaceae sp	92.9	Nectriaceae_sp|KF528003|SH204422.07FU
4117	2	Basidiomycota	Agaricomycetes	Thelephorales	Thelephoraceae	unidentified	Thelephoraceae sp	91.2	Thelephoraceae_sp|UDB013698|SH189433.07FU
4142	3	Ascomycota	Eurotiomycetes	Chaetothyriales	Herpotrichiellaceae	Cladophialophora	Cladophialophora sp	96.9	Cladophialophora_sp|GU083193|SH213261.07FU
4147	1	Ascomycota	Leotiomycetes	Helotiales	unidentified	unidentified	Helotiales sp	96.3	Helotiales_sp|KF646108|SH198113.07FU
4152	2	Ascomycota	Archaeorhizomycetes	Archaeorhizomycetales	Archaeorhizomycetaceae	Archaeorhizomyces	Archaeorhizomyces sp	88.8	Archaeorhizomyces_sp|GQ160037|SH180925.07FU
4162	4	Ascomycota	Dothideomycetes	Hysteriales	unidentified	unidentified	Hysteriales sp	94.9	Hysteriales_sp|KF060171|SH181860.07FU
4165	1	Basidiomycota	Tremellomycetes	Tremellales	Incertae_sedis	Cryptococcus	Cryptococcus podzolicus	90.1	Cryptococcus_podzolicus|AF444321|SH181879.07FU
4171	2	Ascomycota	Dothideomycetes	Pleosporales	unidentified	unidentified	Pleosporales sp	92.3	Pleosporales_sp|JQ761991|SH200718.07FU
4175	1	Ascomycota	Leotiomycetes	Helotiales	unidentified	unidentified	Helotiales sp	90.8	Helotiales_sp|KF617587|SH215245.07FU
4195	1	Ascomycota	Dothideomycetes	Pleosporales	Incertae_sedis	unidentified	unidentified	100	Phoma_dimorpha|GU237835|SH245093.07FU,Phoma_pedeiae|GU237770|SH408324.07FU,Peyronellaea_calorpreferens|FJ426983|SH345889.07FU,Peyronellaea_pomorum_var._cyanea|FJ427055|SH345874.07FU,Phoma_microchlamydospora|FJ427028|SH408296.07FU
4217	2	Basidiomycota	Agaricomycetes	Russulales	Russulaceae	Russula	Russula violeipes	91.4	Russula_violeipes|KF361779|SH191296.07FU
4218	1	Zygomycota	Incertae_sedis	Mortierellales	Mortierellaceae	Mortierella	unidentified	96.1	Mortierella_rishikesha|HQ630308|SH180109.07FU,Mortierella_camargensis|HQ630331|SH180119.07FU
4242 pH	18	Basidiomycota	Agaricomycetes	Sebacinales	Sebacinaceae	Sebacina	Sebacina sp	99.5	Sebacina_sp|UDB005787|SH214648.07FU
4257	1	Basidiomycota	Agaricomycetes	Russulales	Russulaceae	unidentified	Russulaceae sp	95.5	Russulaceae_sp|GQ221662|SH220816.07FU
4275	10	Basidiomycota	Agaricomycetes	Russulales	Russulaceae	Lactarius	Lactarius serifluus	93.1	Lactarius_serifluus|UDB000867|SH220121.07FU
4278	1	Basidiomycota	Agaricomycetes	Agaricales	Hydnangiaceae	unidentified	Hydnangiaceae sp	96.7	Hydnangiaceae_sp|UDB017489|SH220988.07FU
4281	2	Ascomycota	Dothideomycetes	Hysteriales	Gloniaceae	Cenococcum	Cenococcum geophilum	92.4	Cenococcum_geophilum|AY394919|SH199612.07FU
4297	2	Ascomycota	Eurotiomycetes	Chaetothyriales	Herpotrichiellaceae	Cladophialophora	Cladophialophora chaetospira	91.2	Cladophialophora_chaetospira|EU035405|SH213263.07FU
4304	11	Basidiomycota	Agaricomycetes	Agaricales	Entolomataceae	Entoloma	Entoloma sordidulum	98.1	Entoloma_sordidulum|KC710119|SH181008.07FU
4309	2	Basidiomycota	Agaricomycetes	Russulales	Russulaceae	Lactarius	Lactarius serifluus	93.7	Lactarius_serifluus|UDB000867|SH220121.07FU
4318	4	Basidiomycota	Agaricomycetes	Russulales	Russulaceae	Russula	Russula sp	93	Russula_sp|DQ990846|SH218427.07FU
4350	10	Basidiomycota	Agaricomycetes	Thelephorales	Thelephoraceae	Tomentella	Tomentella sp	96.1	Tomentella_sp|UDB013641|SH177907.07FU
4399	2	Ascomycota	Sordariomycetes	Coniochaetales	unidentified	unidentified	Coniochaetales sp	92.9	Coniochaetales_sp|JQ760208|SH191384.07FU
4400	3	Ascomycota	Eurotiomycetes	Chaetothyriales	Herpotrichiellaceae	Cladophialophora	Cladophialophora sp	92.5	Cladophialophora_sp|GU083193|SH213261.07FU
4401	2	Ascomycota	Leotiomycetes	Helotiales	unidentified	unidentified	Helotiales sp	86.4	Helotiales_sp|JN889850|SH218285.07FU
4402	2	unidentified	unidentified	unidentified	unidentified	unidentified	Fungi sp	93.4	Fungi_sp|KF675657|SH208597.07FU
4404	1	Basidiomycota	Agaricomycetes	Russulales	Russulaceae	Russula	Russula sp	93.9	Russula_sp|UDB005834|SH202443.07FU
4409	1	Basidiomycota	Agaricomycetes	Russulales	Russulaceae	unidentified	Russulaceae sp	97.2	Russulaceae_sp|GQ221662|SH220816.07FU
4436	1	Ascomycota	Eurotiomycetes	Eurotiales	Trichocomaceae	Penicillium	Penicillium restrictum	97.6	Penicillium_restrictum|AF033457|SH331610.07FU
4440	1	Basidiomycota	Agaricomycetes	Agaricales	Hydnangiaceae	unidentified	Hydnangiaceae sp	97.4	Hydnangiaceae_sp|UDB017489|SH220988.07FU
4445	1	Basidiomycota	Agaricomycetes	Trechisporales	Hydnodontaceae	Trechispora	Trechispora sp	95.1	Trechispora_sp|JX317273|SH188024.07FU
4470	2	Ascomycota	Eurotiomycetes	Eurotiales	Trichocomaceae	Aspergillus	unidentified	85.3	Aspergillus_amstelodami|AJ853761|SH082533.07FU,Aspergillus_ruber|EF652066|SH321019.07FU
4474	2	Ascomycota	Eurotiomycetes	Chaetothyriales	unidentified	unidentified	Chaetothyriales sp	95.6	Chaetothyriales_sp|KC818298|SH200285.07FU
4498	1	Basidiomycota	Agaricomycetes	Sebacinales	Sebacinaceae	Sebacina	Sebacina sp	98.5	Sebacina_sp|UDB008802|SH214615.07FU
4507	1	Ascomycota	Sordariomycetes	unidentified	unidentified	unidentified	Sordariomycetes sp	92.1	Sordariomycetes_sp|AB769884|SH211730.07FU
4534	3	Basidiomycota	Agaricomycetes	Thelephorales	Thelephoraceae	Tomentella	Tomentella sp	96.9	Tomentella_sp|KF514700|SH184518.07FU
4563	1	Basidiomycota	Agaricomycetes	Russulales	Russulaceae	Lactarius	Lactarius fulvissimus	98	Lactarius_fulvissimus|UDB000398|SH182381.07FU
4565	1	Ascomycota	Sordariomycetes	Hypocreales	Hypocreaceae	Trichoderma	Trichoderma erinaceum	96.8	Trichoderma_erinaceum|KC171340|SH327538.07FU
4573	4	Ascomycota	Dothideomycetes	Capnodiales	unidentified	unidentified	Capnodiales sp	87.3	Capnodiales_sp|KC222703|SH211789.07FU
4595	1	Basidiomycota	Agaricomycetes	Thelephorales	Thelephoraceae	unidentified	Thelephoraceae sp	94.4	Thelephoraceae_sp|HM849637|SH189391.07FU
4610	1	Ascomycota	Sordariomycetes	Xylariales	unidentified	unidentified	Xylariales sp	81.9	Xylariales_sp|JQ761294|SH194903.07FU
4612	1	Ascomycota	Sordariomycetes	Sordariales	Lasiosphaeriaceae	unidentified	Lasiosphaeriaceae sp	93.5	Lasiosphaeriaceae_sp|EU754958|SH201187.07FU
4613	1	Ascomycota	Dothideomycetes	Hysteriales	unidentified	unidentified	Hysteriales sp	94.9	Hysteriales_sp|KF060171|SH181860.07FU
4614	2	Ascomycota	Lecanoromycetes	Peltigerales	Pannariaceae	Degelia	Degelia plumbea	87.3	Degelia_plumbea|KC618691|SH199575.07FU
4639	5	Basidiomycota	Agaricomycetes	Sebacinales	Sebacinaceae	unidentified	Sebacinaceae sp	95.1	Sebacinaceae_sp|HQ445284|SH214631.07FU
4641	4	Ascomycota	Eurotiomycetes	Chaetothyriales	Herpotrichiellaceae	unidentified	Herpotrichiellaceae sp	96.4	Herpotrichiellaceae_sp|KF385366|SH194030.07FU
4643	3	Ascomycota	Leotiomycetes	Helotiales	Dermateaceae	Cryptosporiopsis	Cryptosporiopsis sp	88.8	Cryptosporiopsis_sp|UDB004105|SH207143.07FU
4672	1	Ascomycota	Dothideomycetes	Pleosporales	unidentified	unidentified	Pleosporales sp	84.1	Pleosporales_sp|HQ607792|SH204827.07FU
4712	2	Basidiomycota	unidentified	unidentified	unidentified	unidentified	Basidiomycota sp	83.1	Basidiomycota_sp|FR682233|SH194783.07FU
4717	1	Ascomycota	Sordariomycetes	Sordariales	unidentified	unidentified	Sordariales sp	80.6	Sordariales_sp|HM030606|SH210941.07FU
4729	5	Ascomycota	Eurotiomycetes	Chaetothyriales	Incertae_sedis	Staninwardia	Staninwardia suttonii	84.6	Staninwardia_suttonii|KF442511|SH219226.07FU
4744	2	unidentified	unidentified	unidentified	unidentified	unidentified	Fungi sp	91.4	Fungi_sp|KF675657|SH208597.07FU
4758	2	Basidiomycota	Agaricomycetes	Russulales	Russulaceae	Russula	Russula sp	97.2	Russula_sp|UDB005834|SH202443.07FU
4759	1	Basidiomycota	Agaricomycetes	Sebacinales	Sebacinaceae	Sebacina	Sebacina sp	98	Sebacina_sp|UDB013560|SH214614.07FU
4770	4	Ascomycota	Leotiomycetes	Incertae_sedis	Myxotrichaceae	Oidiodendron	Oidiodendron chlamydosporicum	96.5	Oidiodendron_chlamydosporicum|AF062789|SH216990.07FU
4790	2	Ascomycota	Dothideomycetes	Pleosporales	Incertae_sedis	Phoma	Phoma longicolla	82.6	Phoma_longicolla|GU237767|SH279725.07FU
4792	1	Basidiomycota	Agaricomycetes	Thelephorales	Thelephoraceae	unidentified	Thelephoraceae sp	98.3	Thelephoraceae_sp|EF619808|SH177975.07FU
4826	2	Ascomycota	Eurotiomycetes	Chaetothyriales	Herpotrichiellaceae	Cladophialophora	Cladophialophora sp	89.2	Cladophialophora_sp|GU083193|SH213261.07FU
4829	2	Ascomycota	Dothideomycetes	unidentified	unidentified	unidentified	Dothideomycetes sp	94.4	Dothideomycetes_sp|FJ440862|SH181862.07FU
4849	4	Basidiomycota	Agaricomycetes	Sebacinales	Sebacinaceae	unidentified	Sebacinaceae sp	96.1	Sebacinaceae_sp|HQ445284|SH214631.07FU
4854	2	Ascomycota	Dothideomycetes	Capnodiales	Mycosphaerellaceae	unidentified	Mycosphaerellaceae sp	80	Mycosphaerellaceae_sp|KF060186|SH181863.07FU
4868	3	Basidiomycota	Agaricomycetes	Thelephorales	Thelephoraceae	unidentified	Thelephoraceae sp	94.4	Thelephoraceae_sp|EF619811|SH189476.07FU
4875	2	Ascomycota	Dothideomycetes	unidentified	unidentified	unidentified	Dothideomycetes sp	94.6	Dothideomycetes_sp|JF519052|SH176628.07FU
4881	1	Ascomycota	Eurotiomycetes	Chaetothyriales	Herpotrichiellaceae	Cladophialophora	Cladophialophora sp	93.4	Cladophialophora_sp|GU083193|SH213261.07FU
4886	2	Ascomycota	Leotiomycetes	Helotiales	unidentified	unidentified	Helotiales sp	97.5	Helotiales_sp|AY699668|SH205748.07FU
4902	6	Basidiomycota	Agaricomycetes	Russulales	Russulaceae	Russula	Russula sp	94.4	Russula_sp|UDB013562|SH220519.07FU
4915	1	Ascomycota	Eurotiomycetes	Eurotiales	Trichocomaceae	Penicillium	Penicillium cf parviverrucosum CMV 2013	95.7	Penicillium_cf_parviverrucosum_CMV_2013|JX091459|SH182493.07FU
4926	4	Basidiomycota	Agaricomycetes	Sebacinales	Sebacinaceae	Sebacina	Sebacina sp	99	Sebacina_sp|UDB004927|SH197128.07FU
4929	5	Ascomycota	Eurotiomycetes	Chaetothyriales	Herpotrichiellaceae	Cladophialophora	Cladophialophora sp	97.8	Cladophialophora_sp|GU083193|SH213261.07FU
4934	7	Basidiomycota	Agaricomycetes	Russulales	Russulaceae	Lactarius	Lactarius sp	93.4	Lactarius_sp|FJ897203|SH214493.07FU
4935	2	Ascomycota	Dothideomycetes	unidentified	unidentified	unidentified	Dothideomycetes sp	95.9	Dothideomycetes_sp|FJ440862|SH181862.07FU
4961	2	Ascomycota	unidentified	unidentified	unidentified	unidentified	Ascomycota sp	98	Ascomycota_sp|KC007266|SH185508.07FU
4970	4	Ascomycota	Sordariomycetes	Sordariales	unidentified	unidentified	Sordariales sp	82.9	Sordariales_sp|UDB004030|SH213994.07FU
4996	4	Basidiomycota	Agaricomycetes	Thelephorales	Thelephoraceae	unidentified	Thelephoraceae sp	95.8	Thelephoraceae_sp|UDB013698|SH189433.07FU
4998	2	Ascomycota	Sordariomycetes	Hypocreales	Incertae_sedis	Ilyonectria	Ilyonectria mors-panacis	94.6	Ilyonectria_mors-panacis|JF735288|SH202967.07FU
5036	1	Basidiomycota	Agaricomycetes	Agaricales	Hydnangiaceae	unidentified	Hydnangiaceae sp	96.4	Hydnangiaceae_sp|UDB017489|SH220988.07FU
5068	2	Ascomycota	Eurotiomycetes	Eurotiales	Trichocomaceae	Penicillium	Penicillium roseopurpureum	97.6	Penicillium_roseopurpureum|GU944605|SH194609.07FU
5077	1	Basidiomycota	Agaricomycetes	Russulales	Russulaceae	Lactarius	Lactarius sp	92.3	Lactarius_sp|GQ415318|SH182395.07FU
5078	6	Ascomycota	Leotiomycetes	Helotiales	Hyaloscyphaceae	Lachnum	Lachnum sp 1 KO 2013	83.2	Lachnum_sp_1_KO_2013|AB847053|SH201624.07FU
5079	1	Ascomycota	Dothideomycetes	unidentified	unidentified	unidentified	unidentified	91.8	Dothideomycetes_sp|FJ440862|SH181862.07FU,Hysteriales_sp|KF060171|SH181860.07FU
5096	1	Ascomycota	Leotiomycetes	Helotiales	unidentified	unidentified	Helotiales sp	91.3	Helotiales_sp|JN889850|SH218285.07FU
5111	1	Ascomycota	Leotiomycetes	Helotiales	Dermateaceae	Cryptosporiopsis	Cryptosporiopsis sp	87.9	Cryptosporiopsis_sp|UDB004105|SH207143.07FU
5114	1	Ascomycota	Dothideomycetes	Capnodiales	unidentified	unidentified	Capnodiales sp	85	Capnodiales_sp|KC222703|SH211789.07FU
5130	1	Basidiomycota	Tremellomycetes	Tremellales	Incertae_sedis	Cryptococcus	Cryptococcus podzolicus	94.3	Cryptococcus_podzolicus|AF444321|SH181879.07FU
5135	2	Ascomycota	Eurotiomycetes	Chaetothyriales	Herpotrichiellaceae	unidentified	Herpotrichiellaceae sp	95.1	Herpotrichiellaceae_sp|KF385366|SH194030.07FU
5184	1	Ascomycota	Sordariomycetes	Hypocreales	Nectriaceae	unidentified	Nectriaceae sp	95.6	Nectriaceae_sp|KF528003|SH204422.07FU
5219	3	Ascomycota	unidentified	unidentified	unidentified	unidentified	Ascomycota sp	96.6	Ascomycota_sp|DQ421058|SH200238.07FU
5224	6	Basidiomycota	Agaricomycetes	Sebacinales	Sebacinaceae	unidentified	Sebacinaceae sp	97	Sebacinaceae_sp|HQ445284|SH214631.07FU
5226	4	Basidiomycota	Agaricomycetes	Thelephorales	Thelephoraceae	Tomentella	Tomentella sp	94.9	Tomentella_sp|UDB007956|SH185259.07FU
5228	8	Ascomycota	Dothideomycetes	Pleosporales	unidentified	unidentified	Pleosporales sp	92.7	Pleosporales_sp|AY833036|SH203716.07FU
5240	1	Ascomycota	Pezizomycetes	Pezizales	Tuberaceae	Tuber	Tuber sp	94.3	Tuber_sp|FM205691|SH216317.07FU
5256	1	Ascomycota	Sordariomycetes	Incertae_sedis	Plectosphaerellaceae	Gibellulopsis	Gibellulopsis sp YH 2012	97.1	Gibellulopsis_sp_YH_2012|KC287233|SH219562.07FU
5265	7	Basidiomycota	Agaricomycetes	Russulales	Russulaceae	Lactarius	Lactarius serifluus	94.5	Lactarius_serifluus|UDB000867|SH220121.07FU
5272	4	Ascomycota	Lecanoromycetes	Peltigerales	Pannariaceae	Degelia	Degelia plumbea	87.2	Degelia_plumbea|KC618691|SH199575.07FU
5344	1	Ascomycota	Dothideomycetes	Pleosporales	Incertae_sedis	Stagonosporopsis	Stagonosporopsis ajacis	97.7	Stagonosporopsis_ajacis|GU237791|SH245119.07FU
5346	3	Basidiomycota	Agaricomycetes	Thelephorales	Thelephoraceae	Tomentella	Tomentella sp	92.2	Tomentella_sp|UDB016750|SH189382.07FU
5359	3	Basidiomycota	Agaricomycetes	Thelephorales	Thelephoraceae	unidentified	Thelephoraceae sp	92.8	Thelephoraceae_sp|UDB013698|SH189433.07FU
5406	3	Ascomycota	Dothideomycetes	Capnodiales	unidentified	unidentified	Capnodiales sp	83.5	Capnodiales_sp|DQ303041|SH200714.07FU
5408	1	Ascomycota	Eurotiomycetes	Chaetothyriales	Herpotrichiellaceae	Cladophialophora	Cladophialophora sp	97.3	Cladophialophora_sp|GU083193|SH213261.07FU
5427	3	Basidiomycota	Agaricomycetes	Russulales	Russulaceae	Lactarius	Lactarius rubidus	92.8	Lactarius_rubidus|KC691205|SH220123.07FU
5435	1	Ascomycota	Eurotiomycetes	Chaetothyriales	unidentified	unidentified	Chaetothyriales sp	96	Chaetothyriales_sp|KC818298|SH200285.07FU
5459	6	Basidiomycota	Agaricomycetes	Thelephorales	Thelephoraceae	unidentified	Thelephoraceae sp	95.3	Thelephoraceae_sp|HQ336665|SH177948.07FU
5468	1	Ascomycota	Dothideomycetes	Pleosporales	Lophiostomataceae	Lophiostoma	Lophiostoma cf cynaroidis A33	96.6	Lophiostoma_cf_cynaroidis_A33|JX434669|SH216763.07FU
5470	1	Ascomycota	Dothideomycetes	Capnodiales	unidentified	unidentified	Capnodiales sp	90.1	Capnodiales_sp|KC222703|SH211789.07FU
5481	7	Basidiomycota	Agaricomycetes	Sebacinales	Sebacinaceae	Sebacina	Sebacina sp	99	Sebacina_sp|UDB004927|SH197128.07FU
5483	1	Zygomycota	Incertae_sedis	Mortierellales	Mortierellaceae	Mortierella	Mortierella sp	96.2	Mortierella_sp|DQ420854|SH183635.07FU
5493	4	Ascomycota	Dothideomycetes	unidentified	unidentified	unidentified	Dothideomycetes sp	95.4	Dothideomycetes_sp|FJ440862|SH181862.07FU
5505	2	Ascomycota	Dothideomycetes	unidentified	unidentified	unidentified	unidentified	91.8	Dothideomycetes_sp|FJ440862|SH181862.07FU,Hysteriales_sp|KF060171|SH181860.07FU
5534	1	Ascomycota	unidentified	unidentified	unidentified	unidentified	Ascomycota sp	81.4	Ascomycota_sp|AY559370|SH200262.07FU
5544	3	Basidiomycota	Agaricomycetes	Russulales	Russulaceae	unidentified	Russulaceae sp	95.5	Russulaceae_sp|GQ221662|SH220816.07FU
5557	2	Basidiomycota	Agaricomycetes	Agaricales	Cortinariaceae	Cortinarius	Cortinarius sp	93.8	Cortinarius_sp|JF506747|SH222639.07FU
5574	4	Ascomycota	Eurotiomycetes	Chaetothyriales	Herpotrichiellaceae	Cladophialophora	Cladophialophora sp	93.8	Cladophialophora_sp|GU083193|SH213261.07FU
5575	1	Ascomycota	Dothideomycetes	unidentified	unidentified	unidentified	unidentified	91.3	Dothideomycetes_sp|FJ440862|SH181862.07FU,Hysteriales_sp|KF060171|SH181860.07FU
5592	1	Ascomycota	Archaeorhizomycetes	Archaeorhizomycetales	Archaeorhizomycetaceae	Archaeorhizomyces	Archaeorhizomyces sp	88.8	Archaeorhizomyces_sp|GQ159995|SH222240.07FU
5599	1	Ascomycota	Dothideomycetes	Hysteriales	Gloniaceae	Cenococcum	unidentified	94.2	uncultured_Cenococcum|AB636435|SH199617.07FU,uncultured_Cenococcum|AB839377|SH214461.07FU,Cenococcum_sp|FJ440882|SH214459.07FU
5606	4	Ascomycota	Dothideomycetes	Hysteriales	Gloniaceae	Cenococcum	Cenococcum geophilum	93.7	Cenococcum_geophilum|AY394919|SH199612.07FU
5617	7	Basidiomycota	Agaricomycetes	Cantharellales	Clavulinaceae	Clavulina	Clavulina sp EMF53	93.1	Clavulina_sp_EMF53|JF273551|SH220226.07FU
5621	3	Ascomycota	Eurotiomycetes	Eurotiales	Trichocomaceae	Penicillium	Penicillium sublateritium	91	Penicillium_sublateritium|JX091433|SH182504.07FU
5641	1	Basidiomycota	Agaricomycetes	Sebacinales	Sebacinaceae	unidentified	Sebacinaceae sp	97	Sebacinaceae_sp|GU256182|SH214621.07FU
5650	1	Ascomycota	Sordariomycetes	Hypocreales	Incertae_sedis	Calcarisporium	Calcarisporium sp	82	Calcarisporium_sp|LK052835|SH205443.07FU
5670	1	Ascomycota	Sordariomycetes	Sordariales	unidentified	unidentified	Sordariales sp	87.8	Sordariales_sp|DQ420778|SH177546.07FU
5684	9	Ascomycota	Eurotiomycetes	Eurotiales	Trichocomaceae	Penicillium	Penicillium cf parviverrucosum CMV 2013	96.7	Penicillium_cf_parviverrucosum_CMV_2013|JX091459|SH182493.07FU
5685	4	Ascomycota	Dothideomycetes	Capnodiales	unidentified	unidentified	Capnodiales sp	82.1	Capnodiales_sp|KC222703|SH211789.07FU
5711	1	Ascomycota	Dothideomycetes	Capnodiales	unidentified	unidentified	Capnodiales sp	88.9	Capnodiales_sp|KC222703|SH211789.07FU
5714	4	Basidiomycota	Agaricomycetes	Sebacinales	Sebacinaceae	unidentified	Sebacinaceae sp	96.5	Sebacinaceae_sp|GU256182|SH214621.07FU
5738	9	Ascomycota	Lecanoromycetes	Peltigerales	Pannariaceae	Degelia	Degelia plumbea	87.4	Degelia_plumbea|KC618691|SH199575.07FU
5768	2	Ascomycota	Eurotiomycetes	Eurotiales	Trichocomaceae	Penicillium	Penicillium canariense	99.5	Penicillium_canariense|AF481121|SH237710.07FU
5772	15	Ascomycota	Archaeorhizomycetes	Archaeorhizomycetales	Archaeorhizomycetaceae	Archaeorhizomyces	Archaeorhizomyces sp	81.4	Archaeorhizomyces_sp|JN889860|SH180924.07FU
5798	1	Basidiomycota	Agaricomycetes	Thelephorales	Thelephoraceae	Tomentella	Tomentella atramentaria	97.9	Tomentella_atramentaria|UDB016488|SH178632.07FU
5846	3	Ascomycota	Eurotiomycetes	Chaetothyriales	Herpotrichiellaceae	Cladophialophora	Cladophialophora sp	96.9	Cladophialophora_sp|GU083193|SH213261.07FU
5860	1	Ascomycota	Sordariomycetes	Hypocreales	Hypocreaceae	Trichoderma	Trichoderma erinaceum	97.2	Trichoderma_erinaceum|KC171340|SH327538.07FU
5869	1	Ascomycota	Leotiomycetes	Incertae_sedis	Myxotrichaceae	Oidiodendron	Oidiodendron griseum	96.6	Oidiodendron_griseum|AF062793|SH216992.07FU
5873	2	Basidiomycota	Agaricomycetes	Thelephorales	Thelephoraceae	Thelephora	Thelephora sp	94.1	Thelephora_sp|HQ445205|SH184563.07FU
5928	9	Ascomycota	Leotiomycetes	Helotiales	unidentified	unidentified	Helotiales sp	91.8	Helotiales_sp|JN889850|SH218285.07FU
5949	2	Ascomycota	Sordariomycetes	Hypocreales	Incertae_sedis	Ilyonectria	Ilyonectria mors-panacis	94.6	Ilyonectria_mors-panacis|JF735288|SH202967.07FU
5965	6	Ascomycota	Lecanoromycetes	Peltigerales	Pannariaceae	Degelia	Degelia plumbea	87.8	Degelia_plumbea|KC618691|SH199575.07FU
5968	3	Ascomycota	Pezizomycetes	Pezizales	Pezizaceae	Terfezia	Terfezia pini	94	Terfezia_pini|HM056210|SH193718.07FU
6021	1	Basidiomycota	Agaricomycetes	Agaricales	Inocybaceae	Inocybe	Inocybe bresadolae	80.3	Inocybe_bresadolae|JF908130|SH218252.07FU
6033	1	Ascomycota	Sordariomycetes	Hypocreales	Nectriaceae	unidentified	unidentified	93	Fusarium_sp_NG_H06b|HQ115680|SH181404.07FU,Haematonectria_haematococca|AB510592|SH205238.07FU
6034	2	Ascomycota	Eurotiomycetes	Chaetothyriales	Herpotrichiellaceae	unidentified	Herpotrichiellaceae sp	95.1	Herpotrichiellaceae_sp|KF385366|SH194030.07FU
6070	5	Basidiomycota	Agaricomycetes	Cantharellales	Clavulinaceae	Clavulina	Clavulina sp EMF53	90.9	Clavulina_sp_EMF53|JF273551|SH220226.07FU
6075	1	Ascomycota	Eurotiomycetes	Eurotiales	Trichocomaceae	Penicillium	Penicillium restrictum	99	Penicillium_restrictum|AF033457|SH331610.07FU
6096	1	Ascomycota	Sordariomycetes	Hypocreales	Incertae_sedis	Ilyonectria	Ilyonectria macrodidyma	95.9	Ilyonectria_macrodidyma|AY677290|SH182794.07FU
6105	1	Basidiomycota	Agaricomycetes	Agaricales	unidentified	unidentified	Agaricales sp	82.7	Agaricales_sp|FN669215|SH219983.07FU
6127	8	Basidiomycota	Agaricomycetes	Russulales	Russulaceae	Lactarius	Lactarius sp	94.9	Lactarius_sp|FJ897203|SH214493.07FU
6130	2	Ascomycota	Dothideomycetes	unidentified	unidentified	unidentified	Dothideomycetes sp	95.4	Dothideomycetes_sp|FJ440862|SH181862.07FU
6141	2	Ascomycota	Eurotiomycetes	Eurotiales	Trichocomaceae	unidentified	Trichocomaceae sp	92.6	Trichocomaceae_sp|JX091487|SH204616.07FU
6145	2	Basidiomycota	Agaricomycetes	Russulales	Russulaceae	Lactarius	Lactarius sp	95.3	Lactarius_sp|FJ897203|SH214493.07FU
6267	7	Ascomycota	Dothideomycetes	Capnodiales	unidentified	unidentified	Capnodiales sp	82.9	Capnodiales_sp|DQ303041|SH200714.07FU
6271	1	Basidiomycota	Agaricomycetes	Russulales	Russulaceae	Lactarius	Lactarius sp	96.5	Lactarius_sp|FJ897203|SH214493.07FU
6283	1	Ascomycota	Eurotiomycetes	Eurotiales	Trichocomaceae	Aspergillus	unidentified	86.9	Aspergillus_cibarius|JQ918177|SH179237.07FU,Aspergillus_amstelodami|AJ853761|SH082533.07FU
6306	6	Basidiomycota	Agaricomycetes	Agaricales	Entolomataceae	Entoloma	Entoloma sordidulum	98.1	Entoloma_sordidulum|KC710119|SH181008.07FU
6314	1	Basidiomycota	Tremellomycetes	Tremellales	Incertae_sedis	Cryptococcus	Cryptococcus podzolicus	90.1	Cryptococcus_podzolicus|AF444321|SH181879.07FU
6317	2	Ascomycota	Lecanoromycetes	Peltigerales	Pannariaceae	Degelia	Degelia plumbea	88.8	Degelia_plumbea|KC618691|SH199575.07FU
6332	3	Ascomycota	Sordariomycetes	Hypocreales	Hypocreaceae	Sphaerostilbella	Sphaerostilbella novae zelandiae	86.5	Sphaerostilbella_novae_zelandiae|EF029199|SH195955.07FU
6346	1	Ascomycota	Sordariomycetes	Sordariales	unidentified	unidentified	Sordariales sp	89.9	Sordariales_sp|JX042925|SH202455.07FU
6348	1	unidentified	unidentified	unidentified	unidentified	unidentified	Fungi sp	91.9	Fungi_sp|KF675657|SH208597.07FU
6355	1	Ascomycota	Sordariomycetes	Hypocreales	Nectriaceae	unidentified	unidentified	95.1	Fusarium_acutatum|AY213653|SH443358.07FU,Nectriaceae_sp|KF528003|SH204422.07FU
6366	1	Ascomycota	Dothideomycetes	unidentified	unidentified	unidentified	unidentified	93.8	Dothideomycetes_sp|FJ440862|SH181862.07FU,Hysteriales_sp|KF060171|SH181860.07FU
6379	1	Basidiomycota	Agaricomycetes	Thelephorales	Thelephoraceae	Tomentella	Tomentella sp	97	Tomentella_sp|DQ974772|SH177791.07FU
6417	1	Ascomycota	Eurotiomycetes	Chaetothyriales	Herpotrichiellaceae	unidentified	Herpotrichiellaceae sp	92.8	Herpotrichiellaceae_sp|KF385366|SH194030.07FU
6449	1	Basidiomycota	Agaricomycetes	Russulales	Russulaceae	Russula	Russula sp	95.9	Russula_sp|KF879462|SH176563.07FU
6471	1	Ascomycota	Leotiomycetes	Helotiales	unidentified	unidentified	Helotiales sp	96.1	Helotiales_sp|GQ221644|SH205740.07FU
6478	1	Ascomycota	Sordariomycetes	Sordariales	unidentified	unidentified	Sordariales sp	84.7	Sordariales_sp|KF675667|SH203712.07FU
6483	1	Basidiomycota	Tremellomycetes	Tremellales	Incertae_sedis	Cryptococcus	Cryptococcus podzolicus	80.1	Cryptococcus_podzolicus|AF444321|SH181879.07FU
6501	1	Ascomycota	Leotiomycetes	unidentified	unidentified	unidentified	Leotiomycetes sp	99.5	Leotiomycetes_sp|KF428326|SH181080.07FU
6514	1	Ascomycota	Eurotiomycetes	Eurotiales	Trichocomaceae	unidentified	Trichocomaceae sp	98.6	Trichocomaceae_sp|FJ160264|SH204617.07FU
6517	1	Zygomycota	Incertae_sedis	Mortierellales	Mortierellaceae	Mortierella	Mortierella sp	96.2	Mortierella_sp|DQ420854|SH183635.07FU
6523	6	Ascomycota	Eurotiomycetes	Chaetothyriales	unidentified	unidentified	Chaetothyriales sp	94.3	Chaetothyriales_sp|KC818298|SH200285.07FU
6553	1	unidentified	unidentified	unidentified	unidentified	unidentified	Fungi sp	89.6	Fungi_sp|KF675657|SH208597.07FU
6561	1	Basidiomycota	Agaricomycetes	Thelephorales	Thelephoraceae	Tomentella	Tomentella atramentaria	94.4	Tomentella_atramentaria|UDB016488|SH178632.07FU
6568	1	Ascomycota	Sordariomycetes	Hypocreales	Incertae_sedis	Ilyonectria	Ilyonectria estremocensis	90.5	Ilyonectria_estremocensis|JF735320|SH238190.07FU
6590	1	Ascomycota	Leotiomycetes	Helotiales	Dermateaceae	Cryptosporiopsis	Cryptosporiopsis brunnea	96	Cryptosporiopsis_brunnea|AF149074|SH201603.07FU
6595	2	Ascomycota	Eurotiomycetes	Chaetothyriales	Incertae_sedis	Staninwardia	Staninwardia suttonii	84.7	Staninwardia_suttonii|KF442511|SH219226.07FU
6607	7	Basidiomycota	Agaricomycetes	Russulales	Russulaceae	Lactarius	Lactarius serifluus	93.9	Lactarius_serifluus|UDB000867|SH220121.07FU
6639	2	Ascomycota	unidentified	unidentified	unidentified	unidentified	Ascomycota sp	82.5	Ascomycota_sp|DQ092515|SH186948.07FU
6643	1	Ascomycota	Dothideomycetes	unidentified	unidentified	unidentified	Dothideomycetes sp	95.4	Dothideomycetes_sp|FJ440862|SH181862.07FU
6658	2	Ascomycota	Eurotiomycetes	Eurotiales	Trichocomaceae	Rasamsonia	Rasamsonia sp	93	Rasamsonia_sp|AB847052|SH192946.07FU
6665	3	Basidiomycota	Agaricomycetes	Sebacinales	Sebacinaceae	unidentified	unidentified	96.1	Sebacina_sp|HQ154216|SH214699.07FU,Sebacinaceae_sp|GU256183|SH214641.07FU,Sebacinaceae_sp|HQ445284|SH214631.07FU
6671	1	Zygomycota	Incertae_sedis	Mortierellales	Mortierellaceae	Mortierella	Mortierella camargensis	94.6	Mortierella_camargensis|HQ630331|SH180119.07FU
6673	2	Ascomycota	Leotiomycetes	Helotiales	unidentified	unidentified	Helotiales sp	95.9	Helotiales_sp|KF646108|SH198113.07FU
6779	1	Zygomycota	Incertae_sedis	Mortierellales	Mortierellaceae	Mortierella	Mortierella amoeboidea	96.2	Mortierella_amoeboidea|HQ630346|SH183634.07FU
6793	1	Basidiomycota	Agaricomycetes	Agaricales	Hydnangiaceae	unidentified	Hydnangiaceae sp	97.4	Hydnangiaceae_sp|UDB017489|SH220988.07FU
6796	7	Basidiomycota	Agaricomycetes	Sebacinales	Sebacinaceae	Sebacina	Sebacina sp	98.5	Sebacina_sp|UDB016419|SH214601.07FU
6873	3	Zygomycota	Incertae_sedis	Mortierellales	Mortierellaceae	Mortierella	Mortierella cystojenkinii	98.4	Mortierella_cystojenkinii|HQ630348|SH187868.07FU
6880	4	Ascomycota	Eurotiomycetes	Eurotiales	Trichocomaceae	Rasamsonia	Rasamsonia sp	94.7	Rasamsonia_sp|AB847052|SH192946.07FU
6881	1	Basidiomycota	Agaricomycetes	Thelephorales	Thelephoraceae	unidentified	unidentified	97	Tomentella_sp|UDB013641|SH177907.07FU,Thelephoraceae_sp|EF619808|SH177975.07FU
6933	10	Ascomycota	Leotiomycetes	unidentified	unidentified	unidentified	unidentified	82.7	Leotiomycetes_sp|HM208717|SH199121.07FU,Helotiales_sp|JN889850|SH218285.07FU
6942	3	Ascomycota	Dothideomycetes	Hysteriales	Gloniaceae	Cenococcum	Cenococcum geophilum	93.6	Cenococcum_geophilum|AY394919|SH199612.07FU
6947	6	Basidiomycota	Agaricomycetes	Russulales	Russulaceae	Lactarius	Lactarius aff subplinthogalus 2A8	91.6	Lactarius_aff_subplinthogalus_2A8|AB973742|SH221837.07FU
6955	1	Ascomycota	Lecanoromycetes	Ostropales	Stictidaceae	Cryptodiscus	Cryptodiscus sp	85.4	Cryptodiscus_sp|AJ877197|SH210980.07FU
6964	1	Ascomycota	Eurotiomycetes	Chaetothyriales	unidentified	unidentified	Chaetothyriales sp	95.6	Chaetothyriales_sp|KC818298|SH200285.07FU
6969	1	Ascomycota	Eurotiomycetes	Eurotiales	Trichocomaceae	Penicillium	Penicillium cf parviverrucosum CMV 2013	97.6	Penicillium_cf_parviverrucosum_CMV_2013|JX091459|SH182493.07FU
6989	1	Basidiomycota	Agaricomycetes	Thelephorales	Thelephoraceae	unidentified	Thelephoraceae sp	92.9	Thelephoraceae_sp|FR852212|SH189580.07FU
7001	4	Basidiomycota	Agaricomycetes	Russulales	Russulaceae	Lactarius	Lactarius serifluus	96.2	Lactarius_serifluus|UDB000867|SH220121.07FU
7018	1	Zygomycota	Incertae_sedis	Mortierellales	Mortierellaceae	Mortierella	Mortierella camargensis	96.6	Mortierella_camargensis|HQ630331|SH180119.07FU
7046	1	Basidiomycota	Agaricomycetes	Russulales	Russulaceae	Lactarius	Lactarius serifluus	95.8	Lactarius_serifluus|UDB000867|SH220121.07FU
7067	5	Ascomycota	Dothideomycetes	unidentified	unidentified	unidentified	Dothideomycetes sp	91.6	Dothideomycetes_sp|EF373557|SH202790.07FU
7073	1	Ascomycota	Eurotiomycetes	Eurotiales	Trichocomaceae	Aspergillus	Aspergillus amstelodami	88.1	Aspergillus_amstelodami|AJ853761|SH082533.07FU
7119	1	Ascomycota	Eurotiomycetes	Eurotiales	Trichocomaceae	Rasamsonia	Rasamsonia sp	89	Rasamsonia_sp|AB847052|SH192946.07FU
7125	1	Basidiomycota	Agaricomycetes	Russulales	Russulaceae	unidentified	Russulaceae sp	92.3	Russulaceae_sp|GQ221662|SH220816.07FU
7136	4	Ascomycota	Eurotiomycetes	Chaetothyriales	unidentified	unidentified	Chaetothyriales sp	94.7	Chaetothyriales_sp|KC818298|SH200285.07FU
7150	2	Basidiomycota	Agaricomycetes	Thelephorales	Thelephoraceae	unidentified	Thelephoraceae sp	94.8	Thelephoraceae_sp|JN197719|SH184541.07FU,Thelephoraceae_sp|FR852184|SH189510.07FU
7156	5	Basidiomycota	Agaricomycetes	Thelephorales	Thelephoraceae	Tomentella	Tomentella sp	94.4	Tomentella_sp|UDB007956|SH185259.07FU
7168	1	Ascomycota	Eurotiomycetes	Chaetothyriales	Herpotrichiellaceae	Cladophialophora	Cladophialophora sp	97.8	Cladophialophora_sp|GU083193|SH213261.07FU
7169	3	Basidiomycota	Agaricomycetes	Agaricales	Cortinariaceae	Cortinarius	Cortinarius sp	95.5	Cortinarius_sp|HE687038|SH188580.07FU
7181	1	Ascomycota	Leotiomycetes	Helotiales	unidentified	unidentified	Helotiales sp	92.5	Helotiales_sp|AB089661|SH203527.07FU
7191	1	Basidiomycota	Agaricomycetes	Sebacinales	Sebacinaceae	unidentified	Sebacinaceae sp	95.5	Sebacinaceae_sp|HQ667886|SH214603.07FU
7214	1	Ascomycota	Sordariomycetes	Magnaporthales	Magnaporthaceae	Pseudophialophora	Pseudophialophora panicorum	85.2	Pseudophialophora_panicorum|KF689651|SH212826.07FU
7219	3	Ascomycota	Dothideomycetes	unidentified	unidentified	unidentified	Dothideomycetes sp	95.4	Dothideomycetes_sp|FJ440862|SH181862.07FU
7235	4	Basidiomycota	Agaricomycetes	Thelephorales	Thelephoraceae	Tomentella	Tomentella atramentaria	95.3	Tomentella_atramentaria|UDB016488|SH178632.07FU
7247	1	Ascomycota	Dothideomycetes	Capnodiales	unidentified	unidentified	Capnodiales sp	90.4	Capnodiales_sp|JF691278|SH202792.07FU
7251	2	Ascomycota	Dothideomycetes	Capnodiales	Mycosphaerellaceae	Cercospora	unidentified	96.6	Cercospora_eucommiae|GU269703|SH206828.07FU,Cercospora_olivascens|JX143632|SH278791.07FU
7271	1	Ascomycota	Saccharomycetes	Saccharomycetales	unidentified	unidentified	Saccharomycetales sp	82.9	Saccharomycetales_sp|KF617559|SH180796.07FU
7290	2	Ascomycota	Leotiomycetes	unidentified	unidentified	unidentified	unidentified	95.3	Helotiales_sp|AY702736|SH198129.07FU,Leotiomycetes_sp|EU113195|SH201702.07FU
7294	1	Ascomycota	Eurotiomycetes	Chaetothyriales	Herpotrichiellaceae	Cladophialophora	Cladophialophora sp	89.1	Cladophialophora_sp|GU083193|SH213261.07FU
7326	1	Ascomycota	Eurotiomycetes	Chaetothyriales	Herpotrichiellaceae	Cladophialophora	unidentified	88.8	Cladophialophora_sp|GU083193|SH213261.07FU,Cladophialophora_chaetospira|EU035405|SH213263.07FU
7344	1	Ascomycota	unidentified	unidentified	unidentified	unidentified	Ascomycota sp	95.7	Ascomycota_sp|DQ421058|SH200238.07FU
7354	1	Ascomycota	Eurotiomycetes	Eurotiales	Trichocomaceae	Penicillium	Penicillium restrictum	96.6	Penicillium_restrictum|AF033457|SH331610.07FU
7356	3	Ascomycota	Eurotiomycetes	Chaetothyriales	Herpotrichiellaceae	Cladophialophora	Cladophialophora sp	97.8	Cladophialophora_sp|GU083193|SH213261.07FU
7372	1	Basidiomycota	Agaricomycetes	Agaricales	Cortinariaceae	Cortinarius	Cortinarius sp	97.8	Cortinarius_sp|JF506747|SH222639.07FU
7380	2	Basidiomycota	Agaricomycetes	Thelephorales	Thelephoraceae	unidentified	Thelephoraceae sp	93.5	Thelephoraceae_sp|HQ336665|SH177948.07FU
7389	7	Basidiomycota	Wallemiomycetes	Wallemiales	Wallemiaceae	Wallemia	Wallemia sebi	99.3	Wallemia_sebi|AY328912|SH216455.07FU
7407	1	Ascomycota	Eurotiomycetes	Chaetothyriales	Herpotrichiellaceae	Cladophialophora	Cladophialophora sp	90	Cladophialophora_sp|GU083193|SH213261.07FU
7447	3	Basidiomycota	Agaricomycetes	Thelephorales	Thelephoraceae	unidentified	Thelephoraceae sp	94.8	Thelephoraceae_sp|JN197719|SH184541.07FU
7448	4	Ascomycota	Leotiomycetes	Helotiales	unidentified	unidentified	Helotiales sp	94.9	Helotiales_sp|KF617587|SH215245.07FU
7470	1	Basidiomycota	Agaricomycetes	Thelephorales	Thelephoraceae	unidentified	unidentified	96.1	Thelephoraceae_sp|EF411078|SH189552.07FU,Tomentella_alpina|EF655702|SH177861.07FU
7490	1	Ascomycota	Eurotiomycetes	Chaetothyriales	Herpotrichiellaceae	Cladophialophora	Cladophialophora sp	88.8	Cladophialophora_sp|GU083193|SH213261.07FU
7492	7	Basidiomycota	Agaricomycetes	Agaricales	unidentified	unidentified	Agaricales sp	91.8	Agaricales_sp|GU083078|SH192085.07FU
7507	1	Basidiomycota	Agaricomycetes	Sebacinales	Sebacinaceae	unidentified	unidentified	93.6	Sebacina_sp|HQ154216|SH214699.07FU,Sebacinaceae_sp|HQ445284|SH214631.07FU
7509	1	Ascomycota	Sordariomycetes	Hypocreales	Hypocreaceae	Trichoderma	Trichoderma erinaceum	98.2	Trichoderma_erinaceum|KC171340|SH327538.07FU
7541	2	Ascomycota	Sordariomycetes	Coniochaetales	Coniochaetaceae	Lecythophora	Lecythophora sp	93.7	Lecythophora_sp|FJ552766|SH181482.07FU
7567	1	Ascomycota	Eurotiomycetes	Eurotiales	Trichocomaceae	Penicillium	unidentified	95.7	Penicillium_lividum|AF033406|SH182506.07FU,Penicillium_thomii|AY373934|SH407691.07FU
7574	6	Ascomycota	Dothideomycetes	Pleosporales	Leptosphaeriaceae	Coniothyrium	Coniothyrium multiporum	85	Coniothyrium_multiporum|JF740187|SH192138.07FU
7578	1	Basidiomycota	Agaricomycetes	Thelephorales	Thelephoraceae	Tomentella	Tomentella atramentaria	94	Tomentella_atramentaria|UDB016488|SH178632.07FU
7587	1	Ascomycota	Sordariomycetes	unidentified	unidentified	unidentified	Sordariomycetes sp	92.8	Sordariomycetes_sp|AB769884|SH211730.07FU
7597	2	Ascomycota	Dothideomycetes	Capnodiales	Mycosphaerellaceae	unidentified	Mycosphaerellaceae sp	94.9	Mycosphaerellaceae_sp|KF060166|SH181864.07FU
7614	2	Ascomycota	Eurotiomycetes	Chaetothyriales	unidentified	unidentified	Chaetothyriales sp	94.8	Chaetothyriales_sp|KC818298|SH200285.07FU
7646	1	Basidiomycota	Agaricomycetes	Thelephorales	Thelephoraceae	unidentified	Thelephoraceae sp	95.3	Thelephoraceae_sp|HQ336665|SH177948.07FU
7659	1	Ascomycota	Eurotiomycetes	Eurotiales	Trichocomaceae	Phialosimplex	Phialosimplex caninus	87.7	Phialosimplex_caninus|GQ169315|SH195598.07FU
7678	1	Ascomycota	Sordariomycetes	Hypocreales	Hypocreaceae	Trichoderma	Trichoderma erinaceum	97.3	Trichoderma_erinaceum|KC171340|SH327538.07FU
7687	1	Basidiomycota	Agaricomycetes	Thelephorales	Thelephoraceae	Tomentella	Tomentella atramentaria	97.4	Tomentella_atramentaria|UDB016488|SH178632.07FU
7732	1	Ascomycota	Leotiomycetes	Helotiales	unidentified	unidentified	Helotiales sp	94.7	Helotiales_sp|GQ221644|SH205740.07FU
7746	1	Ascomycota	Dothideomycetes	unidentified	unidentified	unidentified	Dothideomycetes sp	94.9	Dothideomycetes_sp|FJ440862|SH181862.07FU
7762	2	Basidiomycota	Agaricomycetes	Thelephorales	Thelephoraceae	Tomentella	Tomentella atramentaria	96.2	Tomentella_atramentaria|UDB016488|SH178632.07FU
7774	1	Ascomycota	Leotiomycetes	Helotiales	unidentified	unidentified	Helotiales sp	94.1	Helotiales_sp|GQ221644|SH205740.07FU
7778	2	Zygomycota	Incertae_sedis	Mucorales	Umbelopsidaceae	Umbelopsis	Umbelopsis sp	93.7	Umbelopsis_sp|HM069406|SH216099.07FU
7785	1	Ascomycota	Eurotiomycetes	Eurotiales	Trichocomaceae	Penicillium	Penicillium mariae-crucis	98.6	Penicillium_mariae-crucis|GU981593|SH237726.07FU
7796	1	Basidiomycota	Agaricomycetes	Agaricales	Strophariaceae	Hebeloma	Hebeloma parvicystidiatum	98.1	Hebeloma_parvicystidiatum|JQ751205|SH218871.07FU
7802	2	unidentified	unidentified	unidentified	unidentified	unidentified	Fungi sp	93.3	Fungi_sp|KF675657|SH208597.07FU
7804	1	Basidiomycota	Agaricomycetes	Russulales	Russulaceae	Russula	Russula odorata	96.4	Russula_odorata|JN944010|SH187357.07FU
7876	1	Ascomycota	Eurotiomycetes	Eurotiales	Trichocomaceae	Aspergillus	Aspergillus amstelodami	87.6	Aspergillus_amstelodami|AJ853761|SH082533.07FU
7885	1	Ascomycota	Sordariomycetes	Hypocreales	Incertae_sedis	Ilyonectria	Ilyonectria estremocensis	93.5	Ilyonectria_estremocensis|JF735320|SH238190.07FU
7887	2	Basidiomycota	Agaricomycetes	Sebacinales	Sebacinales_Group_B	unidentified	Sebacinales Group B sp	98.7	Sebacinales_Group_B_sp|DQ309208|SH082367.07FU
7902	2	Ascomycota	Eurotiomycetes	Chaetothyriales	unidentified	unidentified	Chaetothyriales sp	95.6	Chaetothyriales_sp|KC818298|SH200285.07FU
7904	1	Ascomycota	unidentified	unidentified	unidentified	unidentified	Ascomycota sp	95.7	Ascomycota_sp|DQ421058|SH200238.07FU
7913	1	Basidiomycota	Agaricomycetes	Russulales	Russulaceae	unidentified	Russulaceae sp	91.4	Russulaceae_sp|EU375718|SH192059.07FU
7936	1	Ascomycota	Dothideomycetes	Hysteriales	Gloniaceae	Cenococcum	Cenococcum geophilum	94.2	Cenococcum_geophilum|AY394919|SH199612.07FU
7953	1	Ascomycota	Sordariomycetes	Xylariales	Amphisphaeriaceae	Sarcostroma	Sarcostroma restionis	86.2	Sarcostroma_restionis|DQ278922|SH200159.07FU
7954	1	Ascomycota	Eurotiomycetes	Eurotiales	Trichocomaceae	Penicillium	Penicillium thomii	95.6	Penicillium_thomii|AY373934|SH407691.07FU
7978	3	Ascomycota	Eurotiomycetes	Chaetothyriales	unidentified	unidentified	Chaetothyriales sp	96	Chaetothyriales_sp|KC818298|SH200285.07FU
8003	3	unidentified	unidentified	unidentified	unidentified	unidentified	Fungi sp	80.4	Fungi_sp|KF274078|SH194089.07FU
8017	1	Basidiomycota	Agaricomycetes	Sebacinales	Sebacinaceae	unidentified	Sebacinaceae sp	96.2	Sebacinaceae_sp|GU256183|SH214641.07FU
8050	1	Basidiomycota	Agaricomycetes	Agaricales	Cortinariaceae	Cortinarius	Cortinarius sp	94.9	Cortinarius_sp|UDB005698|SH188543.07FU
8055	1	Ascomycota	Eurotiomycetes	Eurotiales	Trichocomaceae	Penicillium	Penicillium sublateritium	91	Penicillium_sublateritium|JX091433|SH182504.07FU
8067	1	Ascomycota	Eurotiomycetes	Chaetothyriales	unidentified	unidentified	Chaetothyriales sp	94.7	Chaetothyriales_sp|KC818298|SH200285.07FU
8086	4	Basidiomycota	Agaricomycetes	Thelephorales	Thelephoraceae	Tomentella	Tomentella sp	100	Tomentella_sp|FR852173|SH185240.07FU
8104	2	Ascomycota	Eurotiomycetes	Chaetothyriales	Herpotrichiellaceae	Cladophialophora	Cladophialophora sp	91.8	Cladophialophora_sp|GU083193|SH213261.07FU
8110	1	Basidiomycota	Agaricomycetes	Thelephorales	Thelephoraceae	Tomentella	Tomentella sp	97	Tomentella_sp|UDB007524|SH177903.07FU
8127	1	Basidiomycota	Agaricomycetes	Thelephorales	Thelephoraceae	unidentified	Thelephoraceae sp	97	Thelephoraceae_sp|AY833051|SH189389.07FU
8131	2	Ascomycota	Leotiomycetes	Incertae_sedis	Myxotrichaceae	Oidiodendron	Oidiodendron chlamydosporicum	96.1	Oidiodendron_chlamydosporicum|AF062789|SH216990.07FU
8149	1	Ascomycota	Eurotiomycetes	Eurotiales	Trichocomaceae	Penicillium	Penicillium cf parviverrucosum CMV 2013	97.6	Penicillium_cf_parviverrucosum_CMV_2013|JX091459|SH182493.07FU
8150	1	Basidiomycota	Agaricomycetes	Sebacinales	Sebacinales_Group_B	unidentified	Sebacinales Group B sp	95.3	Sebacinales_Group_B_sp|FN663767|SH180013.07FU
8151	1	Basidiomycota	Agaricomycetes	Russulales	Russulaceae	Russula	Russula sp	100	Russula_sp|UDB007772|SH221600.07FU
8153	1	Ascomycota	Dothideomycetes	Hysteriales	Gloniaceae	Cenococcum	uncultured Cenococcum	95.3	uncultured_Cenococcum|AB636435|SH199617.07FU
8192	1	Ascomycota	Sordariomycetes	Hypocreales	Hypocreaceae	Cladobotryum	Cladobotryum mycophilum	88.2	Cladobotryum_mycophilum|KJ808713|SH184946.07FU
8213	4	Ascomycota	Leotiomycetes	Helotiales	unidentified	unidentified	Helotiales sp	92.3	Helotiales_sp|JN889850|SH218285.07FU
8221	1	Ascomycota	Eurotiomycetes	Chaetothyriales	Herpotrichiellaceae	Cladophialophora	Cladophialophora sp	94.2	Cladophialophora_sp|GU083193|SH213261.07FU
8226	4	Basidiomycota	Agaricomycetes	Thelephorales	Thelephoraceae	Tomentella	Tomentella sp	95.1	Tomentella_sp|KF514700|SH184518.07FU
8247	1	Ascomycota	Leotiomycetes	Incertae_sedis	Myxotrichaceae	Oidiodendron	Oidiodendron maius	95.5	Oidiodendron_maius|AF062798|SH216987.07FU
8248	1	Ascomycota	Leotiomycetes	Incertae_sedis	Myxotrichaceae	Oidiodendron	Oidiodendron sp	98.5	Oidiodendron_sp|AY627816|SH216988.07FU
8277	1	Ascomycota	unidentified	unidentified	unidentified	unidentified	Ascomycota sp	92.8	Ascomycota_sp|DQ191963|SH195315.07FU,Ascomycota_sp|KC427009|SH195316.07FU
8289	1	Ascomycota	Archaeorhizomycetes	Archaeorhizomycetales	Archaeorhizomycetaceae	Archaeorhizomyces	Archaeorhizomyces sp	92.5	Archaeorhizomyces_sp|DQ421296|SH181606.07FU
8309	1	Ascomycota	Dothideomycetes	Pleosporales	unidentified	unidentified	Pleosporales sp	96.4	Pleosporales_sp|JN859349|SH207010.07FU
8314	2	Basidiomycota	Agaricomycetes	Russulales	Russulaceae	Russula	Russula sp	96.8	Russula_sp|UDB005834|SH202443.07FU
8320	1	Basidiomycota	Agaricomycetes	Thelephorales	Thelephoraceae	unidentified	Thelephoraceae sp	94	Thelephoraceae_sp|HQ336665|SH177948.07FU
8362	1	Basidiomycota	Agaricomycetes	Sebacinales	Sebacinaceae	unidentified	Sebacinaceae sp	96	Sebacinaceae_sp|HQ445284|SH214631.07FU
8367	1	Ascomycota	Leotiomycetes	Incertae_sedis	Myxotrichaceae	Oidiodendron	Oidiodendron chlamydosporicum	96	Oidiodendron_chlamydosporicum|AF062789|SH216990.07FU
8383	4	Basidiomycota	Agaricomycetes	Agaricales	Cortinariaceae	unidentified	Cortinariaceae sp	96.9	Cortinariaceae_sp|FR852009|SH188641.07FU
8401	1	Basidiomycota	Agaricomycetes	Agaricales	Cortinariaceae	unidentified	unidentified	96.9	Cortinarius_sp|UDB007427|SH188536.07FU,Cortinarius_miwok|JQ906753|SH188550.07FU,Cortinariaceae_sp|UDB014597|SH188628.07FU
8404	1	Basidiomycota	Agaricomycetes	Russulales	Russulaceae	Russula	Russula foetens	98.4	Russula_foetens|JF908679|SH220833.07FU
8411	1	Ascomycota	Eurotiomycetes	Eurotiales	Trichocomaceae	Penicillium	Penicillium cf parviverrucosum CMV 2013	98.1	Penicillium_cf_parviverrucosum_CMV_2013|JX091459|SH182493.07FU
8515	1	Ascomycota	Leotiomycetes	Helotiales	Incertae_sedis	Scleropezicula	Scleropezicula sp	90.2	Scleropezicula_sp|FM172897|SH194256.07FU
8517	1	Ascomycota	Eurotiomycetes	Chaetothyriales	Incertae_sedis	Staninwardia	Staninwardia suttonii	84.7	Staninwardia_suttonii|KF442511|SH219226.07FU
8591	3	Ascomycota	Leotiomycetes	Incertae_sedis	Myxotrichaceae	Oidiodendron	Oidiodendron maius	98.5	Oidiodendron_maius|AF062798|SH216987.07FU
8600	1	Ascomycota	Eurotiomycetes	Chaetothyriales	Herpotrichiellaceae	Cladophialophora	Cladophialophora sp	90.4	Cladophialophora_sp|GU083068|SH213281.07FU
8619	3	Basidiomycota	Agaricomycetes	Russulales	Russulaceae	Russula	Russula sp	91.9	Russula_sp|DQ990846|SH218427.07FU
8621	1	Ascomycota	Eurotiomycetes	Chaetothyriales	Herpotrichiellaceae	Capronia	Capronia sp	95.3	Capronia_sp|FR682430|SH180465.07FU
8656	2	Basidiomycota	Agaricomycetes	Thelephorales	Thelephoraceae	unidentified	Thelephoraceae sp	92.9	Thelephoraceae_sp|FR852212|SH189580.07FU
8688	2	Ascomycota	Dothideomycetes	Capnodiales	Mycosphaerellaceae	unidentified	Mycosphaerellaceae sp	94.4	Mycosphaerellaceae_sp|KF060166|SH181864.07FU
8730	2	Ascomycota	Leotiomycetes	Helotiales	Dermateaceae	Cryptosporiopsis	Cryptosporiopsis brunnea	96	Cryptosporiopsis_brunnea|AF149074|SH201603.07FU
8745	1	Zygomycota	Incertae_sedis	Mortierellales	Mortierellaceae	Mortierella	Mortierella sp	95.7	Mortierella_sp|DQ420854|SH183635.07FU
8752	1	Ascomycota	Archaeorhizomycetes	Archaeorhizomycetales	Archaeorhizomycetaceae	Archaeorhizomyces	Archaeorhizomyces sp	89.4	Archaeorhizomyces_sp|GQ159995|SH222240.07FU
8757	1	Basidiomycota	Agaricomycetes	Thelephorales	Thelephoraceae	Tomentella	Tomentella terrestris	97.9	Tomentella_terrestris|UDB003315|SH189365.07FU
8788	1	Ascomycota	Leotiomycetes	Helotiales	unidentified	unidentified	Helotiales sp	95.1	Helotiales_sp|GQ221644|SH205740.07FU
8792	2	Ascomycota	Dothideomycetes	Hysteriales	Gloniaceae	Cenococcum	Cenococcum geophilum	94.2	Cenococcum_geophilum|AY394919|SH199612.07FU
8801	1	Basidiomycota	Agaricomycetes	Sebacinales	Sebacinaceae	unidentified	Sebacinaceae sp	97	Sebacinaceae_sp|GU256182|SH214621.07FU
8838	2	Ascomycota	Eurotiomycetes	Chaetothyriales	Herpotrichiellaceae	Cladophialophora	Cladophialophora sp	96.1	Cladophialophora_sp|GU083193|SH213261.07FU
8847	1	Ascomycota	Dothideomycetes	Capnodiales	unidentified	unidentified	Capnodiales sp	85.5	Capnodiales_sp|KF901653|SH214162.07FU
8865	1	Ascomycota	Eurotiomycetes	Chaetothyriales	Herpotrichiellaceae	Cladophialophora	Cladophialophora chaetospira	91.5	Cladophialophora_chaetospira|EU035405|SH213263.07FU
8884	1	Basidiomycota	Agaricomycetes	Russulales	Russulaceae	Lactarius	Lactarius sp	95.1	Lactarius_sp|AY534195|SH182399.07FU
8888	2	Ascomycota	Leotiomycetes	Helotiales	unidentified	unidentified	Helotiales sp	94.9	Helotiales_sp|AB089661|SH203527.07FU
8891	1	Basidiomycota	Agaricomycetes	Sebacinales	Sebacinaceae	unidentified	Sebacinaceae sp	96.6	Sebacinaceae_sp|GU256183|SH214641.07FU
8903	3	Ascomycota	Eurotiomycetes	Chaetothyriales	unidentified	unidentified	Chaetothyriales sp	94.7	Chaetothyriales_sp|KC818298|SH200285.07FU
8916	4	Ascomycota	Dothideomycetes	Pleosporales	unidentified	unidentified	Pleosporales sp	93.9	Pleosporales_sp|JQ344348|SH186929.07FU
8931	2	Ascomycota	Eurotiomycetes	Eurotiales	Trichocomaceae	Rasamsonia	Rasamsonia sp	92.5	Rasamsonia_sp|AB847052|SH192946.07FU
8938	2	Ascomycota	Sordariomycetes	Diaporthales	Valsaceae	unidentified	Valsaceae sp	97.6	Valsaceae_sp|AF373048|SH185533.07FU
8953	1	Ascomycota	Dothideomycetes	Pleosporales	unidentified	unidentified	Pleosporales sp	96	Pleosporales_sp|AY833036|SH203716.07FU
8955	5	Basidiomycota	Agaricomycetes	Thelephorales	Thelephoraceae	Tomentella	Tomentella sp	95.3	Tomentella_sp|UDB007956|SH185259.07FU
8974	5	Ascomycota	Dothideomycetes	Hysteriales	unidentified	unidentified	Hysteriales sp	95.9	Hysteriales_sp|KF060171|SH181860.07FU
8978	2	Ascomycota	Geoglossomycetes	Geoglossales	Geoglossaceae	Sarcoleotia	Sarcoleotia globosa	83.4	Sarcoleotia_globosa|AY789410|SH211913.07FU
8999	1	Ascomycota	Eurotiomycetes	Chaetothyriales	Herpotrichiellaceae	Cladophialophora	Cladophialophora sp	87.5	Cladophialophora_sp|GU083193|SH213261.07FU
9009	1	Ascomycota	Leotiomycetes	Helotiales	unidentified	unidentified	Helotiales sp	90.3	Helotiales_sp|GQ221644|SH205740.07FU
9010	1	Basidiomycota	Agaricomycetes	Agaricales	unidentified	unidentified	Agaricales sp	99.3	Agaricales_sp|HF565068|SH174198.07FU
9057	1	Ascomycota	Sordariomycetes	Hypocreales	Cordycipitaceae	Lecanicillium	Lecanicillium flavidum	96.7	Lecanicillium_flavidum|EF641878|SH212430.07FU
9061	1	Ascomycota	Eurotiomycetes	Chaetothyriales	unidentified	unidentified	Chaetothyriales sp	97.4	Chaetothyriales_sp|KC818298|SH200285.07FU
9094	1	Ascomycota	Eurotiomycetes	Chaetothyriales	Herpotrichiellaceae	Cladophialophora	Cladophialophora sp	88.8	Cladophialophora_sp|GU083193|SH213261.07FU
9099	1	Ascomycota	Eurotiomycetes	Eurotiales	Trichocomaceae	Penicillium	Penicillium reticulisporum	95.7	Penicillium_reticulisporum|AF033437|SH237549.07FU
9143	1	Ascomycota	Eurotiomycetes	Chaetothyriales	Herpotrichiellaceae	Cladophialophora	Cladophialophora sp	88.7	Cladophialophora_sp|GU083193|SH213261.07FU
9146	1	Ascomycota	Leotiomycetes	Helotiales	unidentified	unidentified	Helotiales sp	90.3	Helotiales_sp|JN889850|SH218285.07FU
9151	1	Basidiomycota	Agaricomycetes	Russulales	Russulaceae	Russula	Russula sp	95.9	Russula_sp|KF879462|SH176563.07FU
9162	1	Ascomycota	Eurotiomycetes	Chaetothyriales	Incertae_sedis	Staninwardia	Staninwardia suttonii	81.8	Staninwardia_suttonii|KF442511|SH219226.07FU
9174	1	Ascomycota	Eurotiomycetes	Eurotiales	Trichocomaceae	Rasamsonia	Rasamsonia sp	95.2	Rasamsonia_sp|AB847052|SH192946.07FU
9213	2	Basidiomycota	Agaricomycetes	Thelephorales	Thelephoraceae	Tomentella	Tomentella sp	95.7	Tomentella_sp|KF514700|SH184518.07FU
9220	1	Ascomycota	Lecanoromycetes	Peltigerales	Pannariaceae	Degelia	Degelia plumbea	90.4	Degelia_plumbea|KC618691|SH199575.07FU
9222	1	Basidiomycota	Agaricomycetes	Sebacinales	Sebacinaceae	unidentified	Sebacinaceae sp	95.5	Sebacinaceae_sp|GU256182|SH214621.07FU
9235	3	Basidiomycota	Agaricomycetes	Thelephorales	Thelephoraceae	Tomentella	Tomentella sp	95.3	Tomentella_sp|FR852139|SH217407.07FU
9238	1	Ascomycota	Leotiomycetes	Helotiales	Incertae_sedis	Scleropezicula	Scleropezicula sp	88.1	Scleropezicula_sp|FM172897|SH194256.07FU
9269	1	Ascomycota	Eurotiomycetes	Eurotiales	Trichocomaceae	Aspergillus	Aspergillus amstelodami	86.4	Aspergillus_amstelodami|AJ853761|SH082533.07FU
9289	1	Basidiomycota	Agaricomycetes	Russulales	Russulaceae	unidentified	Russulaceae sp	93.9	Russulaceae_sp|GU256186|SH190574.07FU
9334	1	Ascomycota	unidentified	unidentified	unidentified	unidentified	Ascomycota sp	97	Ascomycota_sp|DQ767605|SH214904.07FU
9370	1	Ascomycota	Dothideomycetes	Hysteriales	Gloniaceae	Cenococcum	Cenococcum geophilum	88.4	Cenococcum_geophilum|AY394919|SH199612.07FU
9385	4	Ascomycota	Leotiomycetes	Incertae_sedis	Myxotrichaceae	Oidiodendron	Oidiodendron chlamydosporicum	97.5	Oidiodendron_chlamydosporicum|AF062789|SH216990.07FU
9396	2	Ascomycota	Eurotiomycetes	Chaetothyriales	unidentified	unidentified	Chaetothyriales sp	96.5	Chaetothyriales_sp|KC818298|SH200285.07FU
9404	3	Basidiomycota	Agaricomycetes	Thelephorales	Thelephoraceae	unidentified	Thelephoraceae sp	95.3	Thelephoraceae_sp|HQ336665|SH177948.07FU
9406	2	Basidiomycota	Agaricomycetes	Russulales	Russulaceae	Russula	Russula sp	94.3	Russula_sp|UDB005834|SH202443.07FU
9408	1	Ascomycota	Eurotiomycetes	Chaetothyriales	Herpotrichiellaceae	Cladophialophora	Cladophialophora sp	89.1	Cladophialophora_sp|GU083193|SH213261.07FU
9409	1	Ascomycota	Eurotiomycetes	Chaetothyriales	Herpotrichiellaceae	Cladophialophora	Cladophialophora chaetospira	92.9	Cladophialophora_chaetospira|EU035405|SH213263.07FU
9428	1	Basidiomycota	Agaricomycetes	Russulales	Russulaceae	Russula	Russula sp	81.2	Russula_sp|GU907783|SH191301.07FU
9444	1	Ascomycota	Eurotiomycetes	Eurotiales	Trichocomaceae	Penicillium	Penicillium nodositatum	96.2	Penicillium_nodositatum|KC790403|SH200570.07FU
9452	1	Basidiomycota	Agaricomycetes	Thelephorales	Thelephoraceae	Tomentella	Tomentella atramentaria	84.2	Tomentella_atramentaria|UDB016488|SH178632.07FU
9476	1	Basidiomycota	Agaricomycetes	Agaricales	Cortinariaceae	Cortinarius	Cortinarius sp	98.5	Cortinarius_sp|JF506747|SH222639.07FU
9484	2	Basidiomycota	Agaricomycetes	Thelephorales	Thelephoraceae	Tomentella	Tomentella sp	97	Tomentella_sp|AY833052|SH221320.07FU
9486	6	Basidiomycota	Agaricomycetes	Thelephorales	Thelephoraceae	Tomentella	Tomentella sp	93.9	Tomentella_sp|EU625813|SH177880.07FU
9530	1	Ascomycota	Eurotiomycetes	Chaetothyriales	unidentified	unidentified	Chaetothyriales sp	96.5	Chaetothyriales_sp|KC818298|SH200285.07FU
9550	1	Ascomycota	Leotiomycetes	Incertae_sedis	Myxotrichaceae	Oidiodendron	Oidiodendron chlamydosporicum	96.6	Oidiodendron_chlamydosporicum|AF062789|SH216990.07FU
9556	4	Basidiomycota	Agaricomycetes	Agaricales	Inocybaceae	Inocybe	Inocybe posterula	98.6	Inocybe_posterula|JF908152|SH176300.07FU
9571	1	Ascomycota	Dothideomycetes	Capnodiales	unidentified	unidentified	Capnodiales sp	87.9	Capnodiales_sp|KC222703|SH211789.07FU
9600	1	Ascomycota	Eurotiomycetes	Chaetothyriales	Herpotrichiellaceae	Cladophialophora	Cladophialophora sp	94.7	Cladophialophora_sp|GU083193|SH213261.07FU
9626	3	Basidiomycota	Agaricomycetes	Sebacinales	Sebacinaceae	unidentified	Sebacinaceae sp	94.7	Sebacinaceae_sp|HM105519|SH214653.07FU
9630	1	Ascomycota	Leotiomycetes	Helotiales	unidentified	unidentified	Helotiales sp	95.1	Helotiales_sp|GQ221644|SH205740.07FU
9646	2	Ascomycota	Dothideomycetes	Capnodiales	Teratosphaeriaceae	Teratosphaeria	Teratosphaeria verrucosa	81.2	Teratosphaeria_verrucosa|AY725515|SH200525.07FU
9666	3	Basidiomycota	Agaricomycetes	Thelephorales	Thelephoraceae	Tomentella	Tomentella sp	94.5	Tomentella_sp|JX316236|SH177821.07FU,Tomentella_sp|FR852181|SH177892.07FU
9686	3	Ascomycota	Leotiomycetes	Helotiales	unidentified	unidentified	Helotiales sp	93.4	Helotiales_sp|AB089661|SH203527.07FU
9718	2	Ascomycota	Eurotiomycetes	Chaetothyriales	Herpotrichiellaceae	Cladophialophora	unidentified	89.3	Cladophialophora_sp|GU083193|SH213261.07FU,Cladophialophora_chaetospira|EU035405|SH213263.07FU
9730	6	Basidiomycota	Agaricomycetes	Sebacinales	Sebacinaceae	Sebacina	Sebacina sp	98	Sebacina_sp|UDB008802|SH214615.07FU
9753	2	Ascomycota	Eurotiomycetes	Eurotiales	Trichocomaceae	Penicillium	unidentified	95.7	Penicillium_lividum|AF033406|SH182506.07FU,Penicillium_thomii|AY373934|SH407691.07FU
9777	4	Basidiomycota	Agaricomycetes	Agaricales	Cortinariaceae	Cortinarius	Cortinarius sp	93.5	Cortinarius_sp|FR852012|SH188633.07FU
9781	2	Ascomycota	Eurotiomycetes	Eurotiales	Trichocomaceae	Penicillium	Penicillium sp WSF 420	94.7	Penicillium_sp_WSF_420|AF178528|SH182541.07FU
9793	1	Ascomycota	Sordariomycetes	Hypocreales	Nectriaceae	unidentified	Nectriaceae sp	91	Nectriaceae_sp|AF437762|SH203010.07FU
9813	1	Basidiomycota	Agaricomycetes	Russulales	Russulaceae	Russula	Russula violeipes	81.3	Russula_violeipes|KF361779|SH191296.07FU
9820	2	Ascomycota	Leotiomycetes	Helotiales	unidentified	unidentified	Helotiales sp	94.9	Helotiales_sp|KF617587|SH215245.07FU
9852	1	Ascomycota	Leotiomycetes	Helotiales	unidentified	unidentified	Helotiales sp	97	Helotiales_sp|GQ221644|SH205740.07FU
9858	2	Basidiomycota	Agaricomycetes	Russulales	Russulaceae	Russula	Russula violeipes	90.9	Russula_violeipes|KF361779|SH191296.07FU
9895	2	Ascomycota	Sordariomycetes	Xylariales	Xylariaceae	Coniolariella	Coniolariella hispanica	90.7	Coniolariella_hispanica|FJ172294|SH202055.07FU
9917	3	Ascomycota	Eurotiomycetes	Chaetothyriales	unidentified	unidentified	Chaetothyriales sp	94.8	Chaetothyriales_sp|KC818298|SH200285.07FU
9926	2	Ascomycota	Dothideomycetes	Capnodiales	unidentified	unidentified	Capnodiales sp	93.3	Capnodiales_sp|JF691278|SH202792.07FU
9935	1	Ascomycota	Eurotiomycetes	Chaetothyriales	Herpotrichiellaceae	Cladophialophora	Cladophialophora sp	86.9	Cladophialophora_sp|GU083193|SH213261.07FU
9936	2	Ascomycota	Eurotiomycetes	Chaetothyriales	Herpotrichiellaceae	Cladophialophora	Cladophialophora sp	88.6	Cladophialophora_sp|GU083193|SH213261.07FU
9950	1	Ascomycota	unidentified	unidentified	unidentified	unidentified	Ascomycota sp	96.6	Ascomycota_sp|DQ421058|SH200238.07FU
9982	1	Ascomycota	Eurotiomycetes	Chaetothyriales	Herpotrichiellaceae	unidentified	Herpotrichiellaceae sp	93.4	Herpotrichiellaceae_sp|KF385366|SH194030.07FU
9992	2	Basidiomycota	Agaricomycetes	Russulales	Russulaceae	Lactarius	Lactarius sp	93.3	Lactarius_sp|FJ897203|SH214493.07FU
10022	1	Ascomycota	Eurotiomycetes	Chaetothyriales	Herpotrichiellaceae	Cladophialophora	Cladophialophora sp	86	Cladophialophora_sp|GU083193|SH213261.07FU
10028	2	Basidiomycota	Agaricomycetes	Thelephorales	Thelephoraceae	Tomentella	Tomentella sp	93.3	Tomentella_sp|KF514700|SH184518.07FU
10041	1	unidentified	unidentified	unidentified	unidentified	unidentified	Fungi sp	90.9	Fungi_sp|KF675657|SH208597.07FU
10058	2	Ascomycota	Dothideomycetes	Hysteriales	Gloniaceae	Cenococcum	Cenococcum geophilum	91.9	Cenococcum_geophilum|AY394919|SH199612.07FU
10066	1	Basidiomycota	Agaricomycetes	Thelephorales	Thelephoraceae	Tomentella	Tomentella atramentaria	97.9	Tomentella_atramentaria|UDB016488|SH178632.07FU
10123	1	Ascomycota	Leotiomycetes	Helotiales	unidentified	unidentified	Helotiales sp	95.5	Helotiales_sp|AB089661|SH203527.07FU
10195	1	Ascomycota	Leotiomycetes	Helotiales	unidentified	unidentified	Helotiales sp	93.5	Helotiales_sp|AB089661|SH203527.07FU
10216	2	Ascomycota	Pezizomycetes	Pezizales	Pezizaceae	Terfezia	Terfezia pini	97.4	Terfezia_pini|HM056210|SH193718.07FU
10220	1	Ascomycota	Dothideomycetes	Pleosporales	unidentified	unidentified	Pleosporales sp	88.1	Pleosporales_sp|JX043181|SH206385.07FU
10234	1	Ascomycota	Dothideomycetes	Pleosporales	unidentified	unidentified	unidentified	83.3	Prosthemium_intermedium|AB554108|SH198657.07FU,Sporormiaceae_sp|JX978239|SH198663.07FU
10264	2	Basidiomycota	Agaricomycetes	Sebacinales	Sebacinaceae	Sebacina	Sebacina sp	98.5	Sebacina_sp|UDB008802|SH214615.07FU
10292	2	Basidiomycota	Agaricomycetes	Agaricales	Cortinariaceae	Cortinarius	Cortinarius sp	95.9	Cortinarius_sp|UDB005698|SH188543.07FU
10308	1	Basidiomycota	Agaricomycetes	Russulales	Russulaceae	Lactarius	Lactarius borzianus	95.2	Lactarius_borzianus|JF908775|SH086475.07FU
10334	1	Ascomycota	Eurotiomycetes	Eurotiales	Trichocomaceae	Penicillium	Penicillium malachiteum	96.7	Penicillium_malachiteum|KC773838|SH331592.07FU
10337	1	Ascomycota	Eurotiomycetes	Eurotiales	Trichocomaceae	Aspergillus	Aspergillus amstelodami	86.4	Aspergillus_amstelodami|AJ853761|SH082533.07FU
10387	5	Basidiomycota	Agaricomycetes	Sebacinales	Sebacinaceae	Sebacina	Sebacina sp	98.1	Sebacina_sp|UDB016419|SH214601.07FU
10418	2	Ascomycota	Eurotiomycetes	Chaetothyriales	Herpotrichiellaceae	Cladophialophora	Cladophialophora sp	90.2	Cladophialophora_sp|GU083193|SH213261.07FU
10426	1	Ascomycota	Eurotiomycetes	Eurotiales	Trichocomaceae	Penicillium	Penicillium cf parviverrucosum CMV 2013	94.7	Penicillium_cf_parviverrucosum_CMV_2013|JX091459|SH182493.07FU
10428	1	Ascomycota	Leotiomycetes	Incertae_sedis	Myxotrichaceae	Oidiodendron	Oidiodendron maius	94.1	Oidiodendron_maius|AF062798|SH216987.07FU
10437	1	Ascomycota	Leotiomycetes	Helotiales	Incertae_sedis	Scytalidium	Scytalidium sp	93.7	Scytalidium_sp|EU715657|SH201619.07FU
10443	2	Ascomycota	unidentified	unidentified	unidentified	unidentified	Ascomycota sp	83.4	Ascomycota_sp|KF617290|SH182152.07FU
10448	1	Basidiomycota	Agaricomycetes	Sebacinales	Sebacinaceae	Sebacina	Sebacina sp	98	Sebacina_sp|UDB005437|SH197137.07FU
10465	1	Ascomycota	Eurotiomycetes	Chaetothyriales	unidentified	unidentified	Chaetothyriales sp	95.2	Chaetothyriales_sp|KC818298|SH200285.07FU
10477	1	Ascomycota	Leotiomycetes	Helotiales	Helotiaceae	Hymenoscyphus	Hymenoscyphus sp SR F14	95.4	Hymenoscyphus_sp_SR_F14|KJ528993|SH198407.07FU
10480	1	Ascomycota	Leotiomycetes	Helotiales	unidentified	unidentified	Helotiales sp	90.8	Helotiales_sp|JN889850|SH218285.07FU
10495	2	Ascomycota	Leotiomycetes	Helotiales	unidentified	unidentified	Helotiales sp	90.8	Helotiales_sp|JN889850|SH218285.07FU
10540	2	Basidiomycota	Agaricomycetes	Agaricales	Cortinariaceae	Cortinarius	Cortinarius sp	95.4	Cortinarius_sp|UDB005698|SH188543.07FU
10570	1	Ascomycota	Eurotiomycetes	Chaetothyriales	unidentified	unidentified	Chaetothyriales sp	94.3	Chaetothyriales_sp|KC818298|SH200285.07FU
10582	1	Ascomycota	Sordariomycetes	Hypocreales	Nectriaceae	unidentified	Nectriaceae sp	95.6	Nectriaceae_sp|KF528003|SH204422.07FU
10610	1	Basidiomycota	Agaricomycetes	Russulales	Russulaceae	unidentified	Russulaceae sp	96.4	Russulaceae_sp|GQ221662|SH220816.07FU
10624	2	Ascomycota	Pezizomycetes	Pezizales	Pyronemataceae	Scutellinia	Scutellinia crinita	80.9	Scutellinia_crinita|AY220799|SH197883.07FU
10648	1	Ascomycota	Dothideomycetes	Capnodiales	Teratosphaeriaceae	Oleoguttula	Oleoguttula mirabilis	80.2	Oleoguttula_mirabilis|KF309972|SH214177.07FU
10650	5	Basidiomycota	Agaricomycetes	Agaricales	unidentified	unidentified	Agaricales sp	88.7	Agaricales_sp|JF681946|SH219006.07FU
10659	1	Ascomycota	Dothideomycetes	unidentified	unidentified	unidentified	Dothideomycetes sp	94.9	Dothideomycetes_sp|FJ440862|SH181862.07FU
10669	4	Basidiomycota	Agaricomycetes	Thelephorales	Thelephoraceae	unidentified	Thelephoraceae sp	93.5	Thelephoraceae_sp|HQ336665|SH177948.07FU
10715	1	Ascomycota	Dothideomycetes	Capnodiales	Mycosphaerellaceae	unidentified	Mycosphaerellaceae sp	93.9	Mycosphaerellaceae_sp|KF060186|SH181863.07FU,Mycosphaerellaceae_sp|KF060166|SH181864.07FU
10746	2	Basidiomycota	Agaricomycetes	Thelephorales	Thelephoraceae	Tomentella	Tomentella sp	95.3	Tomentella_sp|EF619830|SH177917.07FU
10771	1	Basidiomycota	Agaricomycetes	Russulales	Russulaceae	unidentified	Russulaceae sp	94.8	Russulaceae_sp|GQ221662|SH220816.07FU
10786	1	Basidiomycota	Agaricomycetes	Thelephorales	Thelephoraceae	Tomentella	Tomentella sp	94.5	Tomentella_sp|FR852181|SH177892.07FU
10792	1	Ascomycota	Sordariomycetes	Magnaporthales	Magnaporthaceae	Pseudophialophora	Pseudophialophora panicorum	84.7	Pseudophialophora_panicorum|KF689651|SH212826.07FU
10840	7	Ascomycota	Dothideomycetes	Pleosporales	Lophiostomataceae	Lophiostoma	Lophiostoma arundinis	81.5	Lophiostoma_arundinis|JN942965|SH180715.07FU
10844	3	Basidiomycota	Agaricomycetes	Sebacinales	Sebacinaceae	unidentified	Sebacinaceae sp	95.5	Sebacinaceae_sp|GU256182|SH214621.07FU
10847	2	Ascomycota	Sordariomycetes	Coniochaetales	Coniochaetaceae	Lecythophora	Lecythophora sp	93.2	Lecythophora_sp|FJ552766|SH181482.07FU
10883	1	Ascomycota	Dothideomycetes	Hysteriales	Gloniaceae	Cenococcum	Cenococcum geophilum	91.5	Cenococcum_geophilum|AY394919|SH199612.07FU
10885	1	Ascomycota	Eurotiomycetes	Eurotiales	Trichocomaceae	Penicillium	unidentified	97.1	Penicillium_daleae|GU981583|SH182497.07FU,Penicillium_abidjanum|GU981582|SH213971.07FU
10911	1	Ascomycota	Sordariomycetes	Hypocreales	Nectriaceae	unidentified	Nectriaceae sp	90.4	Nectriaceae_sp|AF437762|SH203010.07FU
10943	1	unidentified	unidentified	unidentified	unidentified	unidentified	Fungi sp	92.8	Fungi_sp|KF675657|SH208597.07FU
10981	1	Ascomycota	Eurotiomycetes	Chaetothyriales	unidentified	unidentified	Chaetothyriales sp	95.2	Chaetothyriales_sp|KC818298|SH200285.07FU
10994	5	Basidiomycota	Agaricomycetes	Thelephorales	Thelephoraceae	Tomentella	Tomentella sp	96.5	Tomentella_sp|KF514700|SH184518.07FU
10998	1	Ascomycota	Dothideomycetes	Pleosporales	unidentified	unidentified	Pleosporales sp	85.2	Pleosporales_sp|KJ188102|SH181503.07FU
11033	1	Ascomycota	Eurotiomycetes	Chaetothyriales	unidentified	unidentified	Chaetothyriales sp	95.2	Chaetothyriales_sp|KC818298|SH200285.07FU
11087	1	Ascomycota	Eurotiomycetes	Chaetothyriales	Herpotrichiellaceae	Cladophialophora	Cladophialophora sp	96	Cladophialophora_sp|GU083193|SH213261.07FU
11102	3	Basidiomycota	Agaricomycetes	Thelephorales	Thelephoraceae	Tomentella	Tomentella sp	94.8	Tomentella_sp|EU625813|SH177880.07FU
11106	2	Basidiomycota	Agaricomycetes	Russulales	Russulaceae	unidentified	Russulaceae sp	93	Russulaceae_sp|GU256186|SH190574.07FU
11160	1	unidentified	unidentified	unidentified	unidentified	unidentified	Fungi sp	90	Fungi_sp|KF675657|SH208597.07FU
11196	1	Ascomycota	Leotiomycetes	Helotiales	Dermateaceae	Cryptosporiopsis	Cryptosporiopsis brunnea	96	Cryptosporiopsis_brunnea|AF149074|SH201603.07FU
11214	1	Ascomycota	Sordariomycetes	Hypocreales	Nectriaceae	unidentified	Nectriaceae sp	97.3	Nectriaceae_sp|KF528003|SH204422.07FU
11243	1	Basidiomycota	Agaricomycetes	Thelephorales	Thelephoraceae	Tomentella	Tomentella sp	93.5	Tomentella_sp|EU625813|SH177880.07FU
11271	1	Basidiomycota	Agaricomycetes	Russulales	Russulaceae	Lactarius	Lactarius sp	98	Lactarius_sp|FJ897203|SH214493.07FU
11277	1	Ascomycota	Eurotiomycetes	Eurotiales	Trichocomaceae	Penicillium	Penicillium cf parviverrucosum CMV 2013	96.7	Penicillium_cf_parviverrucosum_CMV_2013|JX091459|SH182493.07FU
11286	3	Ascomycota	Eurotiomycetes	Chaetothyriales	Herpotrichiellaceae	Cladophialophora	Cladophialophora sp	95.1	Cladophialophora_sp|GU083193|SH213261.07FU
11297	1	Ascomycota	Eurotiomycetes	Chaetothyriales	unidentified	unidentified	Chaetothyriales sp	93.9	Chaetothyriales_sp|KC818298|SH200285.07FU
11302	2	Ascomycota	Dothideomycetes	Capnodiales	unidentified	unidentified	Capnodiales sp	94.4	Capnodiales_sp|JF691278|SH202792.07FU
11317	2	Basidiomycota	Agaricomycetes	Russulales	Russulaceae	Russula	Russula odorata	95.1	Russula_odorata|JN944010|SH187357.07FU
11332	3	Zygomycota	Incertae_sedis	Mortierellales	Mortierellaceae	Mortierella	Mortierella amoeboidea	90.3	Mortierella_amoeboidea|HQ630346|SH183634.07FU
11364	1	Basidiomycota	Agaricomycetes	Thelephorales	Thelephoraceae	Tomentella	Tomentella sp	98.3	Tomentella_sp|UDB013641|SH177907.07FU
11377	1	Basidiomycota	Tremellomycetes	Tremellales	Incertae_sedis	Cryptococcus	Cryptococcus podzolicus	92.9	Cryptococcus_podzolicus|AF444321|SH181879.07FU
11387	1	Basidiomycota	Agaricomycetes	Agaricales	Cortinariaceae	Cortinarius	Cortinarius sp	96.9	Cortinarius_sp|UDB005698|SH188543.07FU
11420	2	Ascomycota	Sordariomycetes	Coniochaetales	Coniochaetaceae	Lecythophora	Lecythophora sp	93.2	Lecythophora_sp|FJ552766|SH181482.07FU
11424	2	Ascomycota	Leotiomycetes	Helotiales	unidentified	unidentified	Helotiales sp	93.3	Helotiales_sp|GQ221644|SH205740.07FU
11456	1	Ascomycota	Dothideomycetes	Capnodiales	Mycosphaerellaceae	unidentified	Mycosphaerellaceae sp	80	Mycosphaerellaceae_sp|KF060186|SH181863.07FU
11515	1	Basidiomycota	Agaricomycetes	Thelephorales	Thelephoraceae	unidentified	Thelephoraceae sp	94.4	Thelephoraceae_sp|UDB004922|SH184626.07FU
11627	1	Basidiomycota	Agaricomycetes	Agaricales	Cortinariaceae	Cortinarius	Cortinarius sp	97.5	Cortinarius_sp|EF644124|SH188619.07FU
11633	2	Basidiomycota	Agaricomycetes	Thelephorales	Thelephoraceae	Tomentella	Tomentella sp	92.7	Tomentella_sp|UDB007948|SH177809.07FU,Tomentella_sp|EF619830|SH177917.07FU
11726	1	Ascomycota	Leotiomycetes	Helotiales	unidentified	unidentified	Helotiales sp	95	Helotiales_sp|GQ221644|SH205740.07FU
11750	1	Ascomycota	Leotiomycetes	Helotiales	Dermateaceae	Cryptosporiopsis	Cryptosporiopsis brunnea	95.5	Cryptosporiopsis_brunnea|AF149074|SH201603.07FU
11764	1	Basidiomycota	Atractiellomycetes	Atractiellales	unidentified	unidentified	Atractiellales sp	97.8	Atractiellales_sp|KF428440|SH206996.07FU
11822	2	Basidiomycota	Agaricomycetes	Thelephorales	Thelephoraceae	Tomentella	Tomentella sp	95.7	Tomentella_sp|FR852139|SH217407.07FU
11828	1	Basidiomycota	Agaricomycetes	Russulales	Russulaceae	unidentified	Russulaceae sp	96.9	Russulaceae_sp|DQ061874|SH187182.07FU
11836	1	Ascomycota	Sordariomycetes	Hypocreales	Nectriaceae	Fusarium	Fusarium acutatum	96.7	Fusarium_acutatum|AY213653|SH443358.07FU
11851	1	Ascomycota	Leotiomycetes	Incertae_sedis	Myxotrichaceae	Oidiodendron	Oidiodendron sp	97.5	Oidiodendron_sp|AY627816|SH216988.07FU
11882	1	Basidiomycota	Agaricomycetes	Russulales	Russulaceae	Lactarius	Lactarius serifluus	94.6	Lactarius_serifluus|UDB000867|SH220121.07FU
11913	2	Basidiomycota	Agaricomycetes	Sebacinales	Sebacinaceae	unidentified	Sebacinaceae sp	94.7	Sebacinaceae_sp|HQ445284|SH214631.07FU
11963	4	Ascomycota	Dothideomycetes	Capnodiales	unidentified	unidentified	Capnodiales sp	91	Capnodiales_sp|JF691278|SH202792.07FU
11994	1	Ascomycota	Eurotiomycetes	Incertae_sedis	Incertae_sedis	Sarcinomyces	Sarcinomyces petricola	80.5	Sarcinomyces_petricola|AJ244275|SH180462.07FU
12007	1	Basidiomycota	Agaricomycetes	Thelephorales	Thelephoraceae	unidentified	Thelephoraceae sp	92.4	Thelephoraceae_sp|UDB013698|SH189433.07FU
12015	3	Basidiomycota	Agaricomycetes	Russulales	Russulaceae	Lactarius	Lactarius serifluus	97.9	Lactarius_serifluus|UDB000867|SH220121.07FU
12082	2	Basidiomycota	Agaricomycetes	Thelephorales	Thelephoraceae	Tomentella	Tomentella atramentaria	98.3	Tomentella_atramentaria|UDB016488|SH178632.07FU
12119	2	Basidiomycota	Agaricomycetes	Thelephorales	Thelephoraceae	Tomentella	Tomentella sp	91.6	Tomentella_sp|AY833052|SH221320.07FU
12149	3	Ascomycota	Leotiomycetes	Helotiales	unidentified	unidentified	Helotiales sp	92.9	Helotiales_sp|JN889850|SH218285.07FU
12157	1	Basidiomycota	Atractiellomycetes	Atractiellales	unidentified	unidentified	Atractiellales sp	97.3	Atractiellales_sp|KF428440|SH206996.07FU
12239	3	Basidiomycota	Agaricomycetes	Agaricales	Inocybaceae	Inocybe	Inocybe sp	92.1	Inocybe_sp|EU645639|SH179841.07FU
12271	1	Basidiomycota	Agaricomycetes	Agaricales	Cortinariaceae	Cortinarius	Cortinarius sp	97.4	Cortinarius_sp|JF506747|SH222639.07FU
12283	1	Ascomycota	Sordariomycetes	unidentified	unidentified	unidentified	Sordariomycetes sp	89.4	Sordariomycetes_sp|AB769884|SH211730.07FU
12326	1	Ascomycota	Dothideomycetes	Hysteriales	Gloniaceae	Cenococcum	Cenococcum geophilum	87	Cenococcum_geophilum|AY394919|SH199612.07FU
12342	1	Ascomycota	Dothideomycetes	Hysteriales	unidentified	unidentified	Hysteriales sp	93.4	Hysteriales_sp|KF060171|SH181860.07FU
12343	4	Basidiomycota	Agaricomycetes	Thelephorales	Thelephoraceae	unidentified	Thelephoraceae sp	95.3	Thelephoraceae_sp|HQ336665|SH177948.07FU
12349	1	Ascomycota	Dothideomycetes	unidentified	unidentified	unidentified	Dothideomycetes sp	94.4	Dothideomycetes_sp|FJ440862|SH181862.07FU
12390	1	Ascomycota	Sordariomycetes	Hypocreales	Nectriaceae	unidentified	Nectriaceae sp	97.8	Nectriaceae_sp|KF528003|SH204422.07FU
12392	1	Basidiomycota	Agaricomycetes	Thelephorales	Thelephoraceae	Tomentella	Tomentella pilosa	99.2	Tomentella_pilosa|UDB003324|SH177790.07FU
12400	3	Ascomycota	Geoglossomycetes	Geoglossales	Geoglossaceae	Trichoglossum	Trichoglossum hirsutum	90.3	Trichoglossum_hirsutum|UDB018075|SH200621.07FU
12406	1	Ascomycota	Pezizomycetes	Pezizales	Pyronemataceae	Scutellinia	Scutellinia crinita	81.1	Scutellinia_crinita|AY220799|SH197883.07FU
12416	1	Ascomycota	Dothideomycetes	Capnodiales	unidentified	unidentified	Capnodiales sp	94.4	Capnodiales_sp|JF691278|SH202792.07FU
12448	1	Ascomycota	Eurotiomycetes	Chaetothyriales	Herpotrichiellaceae	Cladophialophora	Cladophialophora sp	88.8	Cladophialophora_sp|GU083193|SH213261.07FU
12489	1	Basidiomycota	Agaricomycetes	Thelephorales	Thelephoraceae	unidentified	Thelephoraceae sp	92.5	Thelephoraceae_sp|UDB013698|SH189433.07FU
12492	1	Basidiomycota	Agaricomycetes	Thelephorales	Thelephoraceae	Tomentella	Tomentella sp	94.4	Tomentella_sp|EU625813|SH177880.07FU
12514	1	Ascomycota	Eurotiomycetes	Eurotiales	Trichocomaceae	Aspergillus	Aspergillus amstelodami	84.7	Aspergillus_amstelodami|AJ853761|SH082533.07FU
12532	1	Zygomycota	Incertae_sedis	Mucorales	Umbelopsidaceae	Umbelopsis	Umbelopsis isabellina	100	Umbelopsis_isabellina|JN206400|SH196090.07FU
12539	1	Ascomycota	Eurotiomycetes	Chaetothyriales	Herpotrichiellaceae	Cladophialophora	Cladophialophora sp	87.8	Cladophialophora_sp|GU083193|SH213261.07FU
12552	2	Basidiomycota	Agaricomycetes	Sebacinales	Sebacinaceae	unidentified	Sebacinaceae sp	94.7	Sebacinaceae_sp|HQ445284|SH214631.07FU
12625	3	Ascomycota	Sordariomycetes	Hypocreales	Incertae_sedis	Ilyonectria	Ilyonectria mors-panacis	88.6	Ilyonectria_mors-panacis|JF735288|SH202967.07FU
12654	1	Ascomycota	Eurotiomycetes	Chaetothyriales	unidentified	unidentified	Chaetothyriales sp	95.2	Chaetothyriales_sp|KC818298|SH200285.07FU
12686	1	Ascomycota	Dothideomycetes	unidentified	unidentified	unidentified	Dothideomycetes sp	96.6	Dothideomycetes_sp|JF519052|SH176628.07FU
12696	3	Zygomycota	Incertae_sedis	Mortierellales	Mortierellaceae	Mortierella	Mortierella gemmifera	100	Mortierella_gemmifera|HQ630293|SH185196.07FU
12702	3	Ascomycota	Sordariomycetes	Coniochaetales	Coniochaetaceae	Lecythophora	Lecythophora sp	94.2	Lecythophora_sp|FJ552766|SH181482.07FU
12809	1	Basidiomycota	Agaricomycetes	Agaricales	Cortinariaceae	Cortinarius	Cortinarius sp	95.6	Cortinarius_sp|JF506747|SH222639.07FU
12814	2	Basidiomycota	Agaricomycetes	Russulales	Russulaceae	Russula	Russula sp	97	Russula_sp|DQ990846|SH218427.07FU
12823	3	Ascomycota	Sordariomycetes	Xylariales	Xylariaceae	unidentified	Xylariaceae sp	86.7	Xylariaceae_sp|KC867276|SH195063.07FU
12849	1	Ascomycota	unidentified	unidentified	unidentified	unidentified	Ascomycota sp	97	Ascomycota_sp|DQ421058|SH200238.07FU
12889	1	Basidiomycota	Agaricomycetes	Thelephorales	Thelephoraceae	Tomentella	Tomentella sp	96.6	Tomentella_sp|FR852139|SH217407.07FU
12904	1	Ascomycota	Dothideomycetes	Capnodiales	Mycosphaerellaceae	Verrucisporota	Verrucisporota daviesiae	81.6	Verrucisporota_daviesiae|KF901603|SH195846.07FU
12991	1	Basidiomycota	Agaricomycetes	Sebacinales	Sebacinaceae	unidentified	Sebacinaceae sp	93.7	Sebacinaceae_sp|HM105519|SH214653.07FU
12999	1	Basidiomycota	Agaricomycetes	Thelephorales	Thelephoraceae	Tomentella	Tomentella sp	98.3	Tomentella_sp|GU256174|SH177899.07FU
13006	1	Ascomycota	Sordariomycetes	Hypocreales	Hypocreaceae	Trichoderma	Trichoderma erinaceum	96.3	Trichoderma_erinaceum|KC171340|SH327538.07FU
13009	3	Ascomycota	Dothideomycetes	Capnodiales	unidentified	unidentified	Capnodiales sp	89.5	Capnodiales_sp|KC222703|SH211789.07FU
13014	1	Ascomycota	Eurotiomycetes	Chaetothyriales	Herpotrichiellaceae	Exophiala	Exophiala salmonis	93.1	Exophiala_salmonis|AF050274|SH197651.07FU
13023	3	Ascomycota	Dothideomycetes	Pleosporales	Sporormiaceae	unidentified	Sporormiaceae sp	80	Sporormiaceae_sp|JX978239|SH198663.07FU
13031	2	Basidiomycota	Agaricomycetes	Agaricales	Cortinariaceae	Cortinarius	Cortinarius sp OTU249	96.9	Cortinarius_sp_OTU249|HQ215754|SH188626.07FU
13108	2	Basidiomycota	Agaricomycetes	Sebacinales	Sebacinaceae	unidentified	Sebacinaceae sp	94.2	Sebacinaceae_sp|AB218081|SH197139.07FU
13117	1	Basidiomycota	Agaricomycetes	Thelephorales	Thelephoraceae	unidentified	Thelephoraceae sp	93.3	Thelephoraceae_sp|FR852212|SH189580.07FU
13136	1	Ascomycota	Eurotiomycetes	Eurotiales	Trichocomaceae	Penicillium	Penicillium cf parviverrucosum CMV 2013	99	Penicillium_cf_parviverrucosum_CMV_2013|JX091459|SH182493.07FU
13156	2	Ascomycota	Leotiomycetes	Helotiales	unidentified	unidentified	Helotiales sp	92.4	Helotiales_sp|JN889850|SH218285.07FU
13173	1	Ascomycota	Eurotiomycetes	Eurotiales	Trichocomaceae	Aspergillus	Aspergillus amstelodami	85.8	Aspergillus_amstelodami|AJ853761|SH082533.07FU
13187	1	Ascomycota	Eurotiomycetes	Eurotiales	Trichocomaceae	Penicillium	Penicillium erubescens	100	Penicillium_erubescens|AF033464|SH086665.07FU
13193	3	Ascomycota	Eurotiomycetes	Chaetothyriales	unidentified	unidentified	Chaetothyriales sp	96.9	Chaetothyriales_sp|KC818298|SH200285.07FU
13214	1	Ascomycota	Eurotiomycetes	Eurotiales	Trichocomaceae	Penicillium	unidentified	97.6	Penicillium_cf_parviverrucosum_CMV_2013|JX091459|SH182493.07FU,Penicillium_daleae|GU981583|SH182497.07FU,Penicillium_abidjanum|GU981582|SH213971.07FU
13221	2	Ascomycota	Sordariomycetes	Coniochaetales	Coniochaetaceae	Lecythophora	Lecythophora sp	94.2	Lecythophora_sp|FJ552766|SH181482.07FU
13238	1	Ascomycota	Sordariomycetes	Coniochaetales	Coniochaetaceae	Coniochaeta	Coniochaeta cateniformis	94.7	Coniochaeta_cateniformis|HE610331|SH191393.07FU
13261	1	Ascomycota	Sordariomycetes	Hypocreales	Nectriaceae	unidentified	Nectriaceae sp	89.7	Nectriaceae_sp|KF528003|SH204422.07FU
13265	3	Basidiomycota	Agaricomycetes	Thelephorales	Thelephoraceae	unidentified	Thelephoraceae sp	92.8	Thelephoraceae_sp|FR852193|SH189412.07FU
13294	1	Ascomycota	Dothideomycetes	Capnodiales	unidentified	unidentified	Capnodiales sp	83.9	Capnodiales_sp|KC222703|SH211789.07FU
13307	1	Basidiomycota	Agaricomycetes	Thelephorales	Thelephoraceae	Tomentella	Tomentella sp	97	Tomentella_sp|DQ974772|SH177791.07FU
13314	1	Ascomycota	Dothideomycetes	Hysteriales	Gloniaceae	Cenococcum	Cenococcum geophilum	94.8	Cenococcum_geophilum|AY394919|SH199612.07FU
13319	1	Basidiomycota	Agaricomycetes	Sebacinales	Sebacinales_Group_B	unidentified	Sebacinales Group B sp	94.9	Sebacinales_Group_B_sp|JQ420990|SH201955.07FU
13340	1	Basidiomycota	Agaricomycetes	Incertae_sedis	Incertae_sedis	Peniophorella	Peniophorella sp	88.4	Peniophorella_sp|UDB014088|SH185729.07FU
13382	1	Ascomycota	Eurotiomycetes	Chaetothyriales	Herpotrichiellaceae	Cladophialophora	Cladophialophora sp	86.2	Cladophialophora_sp|GU083193|SH213261.07FU
13393	1	Ascomycota	Eurotiomycetes	Chaetothyriales	unidentified	unidentified	Chaetothyriales sp	94.7	Chaetothyriales_sp|KC818298|SH200285.07FU
13410	1	Ascomycota	Eurotiomycetes	Eurotiales	Trichocomaceae	Aspergillus	Aspergillus amstelodami	86.4	Aspergillus_amstelodami|AJ853761|SH082533.07FU
13435	2	Basidiomycota	Agaricomycetes	Thelephorales	Thelephoraceae	unidentified	Thelephoraceae sp	96.2	Thelephoraceae_sp|EF619808|SH177975.07FU
13574	1	Basidiomycota	Agaricomycetes	Russulales	Russulaceae	Russula	Russula sp	95	Russula_sp|KF879462|SH176563.07FU
13605	2	Basidiomycota	Agaricomycetes	Russulales	Russulaceae	Lactarius	Lactarius serifluus	95.4	Lactarius_serifluus|UDB000867|SH220121.07FU
13638	1	Ascomycota	Sordariomycetes	unidentified	unidentified	unidentified	Sordariomycetes sp	92.7	Sordariomycetes_sp|HM239737|SH180909.07FU
13655	1	Ascomycota	Sordariomycetes	Sordariales	Lasiosphaeriaceae	Podospora	Podospora sp	98.9	Podospora_sp|EF027383|SH217071.07FU
13687	4	Ascomycota	Leotiomycetes	unidentified	unidentified	unidentified	Leotiomycetes sp	95.9	Leotiomycetes_sp|EU113195|SH201702.07FU
13717	1	Ascomycota	Eurotiomycetes	Chaetothyriales	unidentified	unidentified	Chaetothyriales sp	89.2	Chaetothyriales_sp|KF675494|SH196388.07FU
13767	1	Ascomycota	Dothideomycetes	Hysteriales	Gloniaceae	Cenococcum	Cenococcum geophilum	93.1	Cenococcum_geophilum|AY394919|SH199612.07FU
13859	1	Ascomycota	Sordariomycetes	Hypocreales	Nectriaceae	unidentified	Nectriaceae sp	97.2	Nectriaceae_sp|KF528003|SH204422.07FU
13886	1	Basidiomycota	Agaricomycetes	Russulales	Russulaceae	Russula	Russula sp	93.6	Russula_sp|KF879462|SH176563.07FU
13911	1	Ascomycota	Leotiomycetes	Helotiales	unidentified	unidentified	Helotiales sp	89.4	Helotiales_sp|KC019884|SH203525.07FU,Helotiales_sp|AB089661|SH203527.07FU
13969	2	Ascomycota	Eurotiomycetes	Chaetothyriales	Herpotrichiellaceae	unidentified	Herpotrichiellaceae sp	95.5	Herpotrichiellaceae_sp|KF385366|SH194030.07FU
13970	2	Zygomycota	Incertae_sedis	Mortierellales	Mortierellaceae	Mortierella	Mortierella sp	96.2	Mortierella_sp|DQ420854|SH183635.07FU
14000	1	Ascomycota	Eurotiomycetes	Chaetothyriales	unidentified	unidentified	Chaetothyriales sp	95.2	Chaetothyriales_sp|KC818298|SH200285.07FU
14041	1	Basidiomycota	Agaricomycetes	Thelephorales	Thelephoraceae	Tomentella	Tomentella sp	89.6	Tomentella_sp|DQ150115|SH177817.07FU
14088	2	Basidiomycota	Agaricomycetes	Russulales	Russulaceae	unidentified	Russulaceae sp	96.7	Russulaceae_sp|HE820529|SH182962.07FU
14145	2	Basidiomycota	Agaricomycetes	Sebacinales	Sebacinaceae	Sebacina	Sebacina sp	97.1	Sebacina_sp|UDB016419|SH214601.07FU
14172	1	Basidiomycota	Agaricomycetes	Thelephorales	Thelephoraceae	Tomentella	Tomentella sp	93.9	Tomentella_sp|KF514700|SH184518.07FU
14238	1	Ascomycota	Eurotiomycetes	Eurotiales	Trichocomaceae	Penicillium	Penicillium cf parviverrucosum CMV 2013	92.8	Penicillium_cf_parviverrucosum_CMV_2013|JX091459|SH182493.07FU
14273	4	Ascomycota	Sordariomycetes	Coniochaetales	Coniochaetaceae	Lecythophora	Lecythophora sp	92.7	Lecythophora_sp|FJ552766|SH181482.07FU
14296	1	Ascomycota	Dothideomycetes	Hysteriales	Gloniaceae	Cenococcum	Cenococcum geophilum	95.3	Cenococcum_geophilum|AY394919|SH199612.07FU
14310	1	Ascomycota	Leotiomycetes	Helotiales	unidentified	unidentified	Helotiales sp	96	Helotiales_sp|GQ221644|SH205740.07FU
14356	3	Basidiomycota	Agaricomycetes	Sebacinales	Sebacinaceae	Sebacina	Sebacina sp	96.1	Sebacina_sp|UDB008802|SH214615.07FU
14384	1	Ascomycota	Sordariomycetes	Coniochaetales	Coniochaetaceae	Lecythophora	Lecythophora sp	94.2	Lecythophora_sp|FJ552766|SH181482.07FU
14418	2	Basidiomycota	Agaricomycetes	Thelephorales	Thelephoraceae	Tomentella	Tomentella atramentaria	97.9	Tomentella_atramentaria|UDB016488|SH178632.07FU
14426	2	Ascomycota	Eurotiomycetes	Eurotiales	Trichocomaceae	Penicillium	Penicillium cf parviverrucosum CMV 2013	98.1	Penicillium_cf_parviverrucosum_CMV_2013|JX091459|SH182493.07FU
14494	2	Basidiomycota	Agaricomycetes	Thelephorales	Thelephoraceae	Tomentella	Tomentella sp	94.4	Tomentella_sp|EU625813|SH177880.07FU
14503	1	Ascomycota	Leotiomycetes	Helotiales	Helotiaceae	Rhizoscyphus	Rhizoscyphus ericae	95	Rhizoscyphus_ericae|AJ319078|SH214266.07FU
14532	2	Ascomycota	Dothideomycetes	Capnodiales	unidentified	unidentified	Capnodiales sp	88.3	Capnodiales_sp|KC222703|SH211789.07FU
14534	1	Ascomycota	Sordariomycetes	Coniochaetales	Coniochaetaceae	Lecythophora	Lecythophora sp	94.2	Lecythophora_sp|FJ552766|SH181482.07FU
14536	1	Ascomycota	Leotiomycetes	Helotiales	unidentified	unidentified	Helotiales sp	89.9	Helotiales_sp|GQ221644|SH205740.07FU
14553	1	Basidiomycota	Agaricomycetes	Sebacinales	Sebacinales_Group_B	unidentified	Sebacinales Group B sp	94.9	Sebacinales_Group_B_sp|JQ420990|SH201955.07FU
14576	1	Basidiomycota	Agaricomycetes	Boletales	Diplocystidiaceae	Astraeus	Astraeus hygrometricus	95.8	Astraeus_hygrometricus|AJ629406|SH190454.07FU
14595	2	Ascomycota	Eurotiomycetes	Chaetothyriales	unidentified	unidentified	Chaetothyriales sp	95.6	Chaetothyriales_sp|KC818298|SH200285.07FU
14652	1	Basidiomycota	Agaricomycetes	Agaricales	Cortinariaceae	Cortinarius	Cortinarius sp TN04 1106	97.8	Cortinarius_sp_TN04_1106|KF732531|SH222510.07FU
14658	2	Basidiomycota	Agaricomycetes	Thelephorales	Thelephoraceae	unidentified	Thelephoraceae sp	94.4	Thelephoraceae_sp|UDB014400|SH184540.07FU
14688	1	Basidiomycota	Agaricomycetes	Russulales	Russulaceae	Russula	Russula sp	96.4	Russula_sp|UDB005834|SH202443.07FU
14694	1	Ascomycota	Dothideomycetes	Capnodiales	unidentified	unidentified	Capnodiales sp	85	Capnodiales_sp|KC222703|SH211789.07FU
14774	1	Basidiomycota	Agaricomycetes	Russulales	Russulaceae	Lactarius	Lactarius serifluus	97.5	Lactarius_serifluus|UDB000867|SH220121.07FU
14778	1	Ascomycota	Sordariomycetes	Hypocreales	Incertae_sedis	Ilyonectria	Ilyonectria estremocensis	96.4	Ilyonectria_estremocensis|JF735320|SH238190.07FU
14851	1	Basidiomycota	Agaricomycetes	Thelephorales	Thelephoraceae	unidentified	Thelephoraceae sp	97.4	Thelephoraceae_sp|EF619808|SH177975.07FU
14878	1	Ascomycota	Eurotiomycetes	Chaetothyriales	Herpotrichiellaceae	Cladophialophora	Cladophialophora sp	93.3	Cladophialophora_sp|GU083193|SH213261.07FU
14882	1	Ascomycota	Eurotiomycetes	Eurotiales	Trichocomaceae	Sagenomella	Sagenomella diversispora	94.1	Sagenomella_diversispora|GQ169319|SH208845.07FU
14904	1	Ascomycota	Eurotiomycetes	Eurotiales	Trichocomaceae	Aspergillus	Aspergillus bombycis	98.1	Aspergillus_bombycis|AF104444|SH432428.07FU
14909	1	Ascomycota	Leotiomycetes	Helotiales	unidentified	unidentified	Helotiales sp	90.7	Helotiales_sp|JN889850|SH218285.07FU
14964	1	Basidiomycota	Agaricomycetes	Russulales	Russulaceae	unidentified	Russulaceae sp	92.3	Russulaceae_sp|EU375718|SH192059.07FU
15034	1	Ascomycota	Eurotiomycetes	Eurotiales	Trichocomaceae	Penicillium	Penicillium vinaceum	96.6	Penicillium_vinaceum|AF033461|SH331723.07FU
15060	1	Ascomycota	Eurotiomycetes	Chaetothyriales	Herpotrichiellaceae	unidentified	Herpotrichiellaceae sp	91.9	Herpotrichiellaceae_sp|KF385366|SH194030.07FU
15105	3	Ascomycota	Eurotiomycetes	Eurotiales	Trichocomaceae	Penicillium	Penicillium vinaceum	97.1	Penicillium_vinaceum|AF033461|SH331723.07FU
15160	1	Ascomycota	Sordariomycetes	Coniochaetales	Coniochaetaceae	Lecythophora	Lecythophora sp	92.2	Lecythophora_sp|FJ552766|SH181482.07FU
15169	1	Ascomycota	Sordariomycetes	Hypocreales	Hypocreaceae	Trichoderma	Trichoderma erinaceum	96.3	Trichoderma_erinaceum|KC171340|SH327538.07FU
15213	1	Ascomycota	Dothideomycetes	unidentified	unidentified	unidentified	unidentified	92.9	Dothideomycetes_sp|FJ440862|SH181862.07FU,Hysteriales_sp|KF060171|SH181860.07FU
15232	1	Ascomycota	unidentified	unidentified	unidentified	unidentified	Ascomycota sp	93.6	Ascomycota_sp|DQ421058|SH200238.07FU
15257	3	Ascomycota	Eurotiomycetes	Chaetothyriales	Herpotrichiellaceae	Rhinocladiella	Rhinocladiella sp 04001a	87.9	Rhinocladiella_sp_04001a|EU139139|SH199274.07FU
15260	1	Basidiomycota	Agaricomycetes	Russulales	Russulaceae	Russula	Russula violeipes	90.3	Russula_violeipes|KF361779|SH191296.07FU
15268	2	Ascomycota	Dothideomycetes	Hysteriales	Gloniaceae	Cenococcum	Cenococcum geophilum	90.9	Cenococcum_geophilum|AY394919|SH199612.07FU
15282	3	Ascomycota	Sordariomycetes	Coniochaetales	Coniochaetaceae	Lecythophora	Lecythophora sp	93.7	Lecythophora_sp|FJ552766|SH181482.07FU
15328	3	Basidiomycota	Agaricomycetes	Thelephorales	Thelephoraceae	unidentified	Thelephoraceae sp	92.7	Thelephoraceae_sp|HQ336665|SH177948.07FU
15424	1	Ascomycota	Leotiomycetes	Helotiales	Incertae_sedis	Scleropezicula	Scleropezicula sp	88.6	Scleropezicula_sp|FM172897|SH194256.07FU
15454	2	Basidiomycota	Agaricomycetes	Sebacinales	Sebacinaceae	Sebacina	Sebacina sp	96.6	Sebacina_sp|UDB004927|SH197128.07FU
15461	1	Ascomycota	Eurotiomycetes	Chaetothyriales	Herpotrichiellaceae	unidentified	Herpotrichiellaceae sp	95.9	Herpotrichiellaceae_sp|KF385366|SH194030.07FU
15466	1	Basidiomycota	Agaricomycetes	Russulales	Russulaceae	unidentified	Russulaceae sp	93.5	Russulaceae_sp|GU256186|SH190574.07FU
15515	1	Basidiomycota	Agaricomycetes	Incertae_sedis	Incertae_sedis	Peniophorella	Peniophorella sp	88.4	Peniophorella_sp|UDB014088|SH185729.07FU
15534	2	Ascomycota	Sordariomycetes	Hypocreales	Incertae_sedis	Ilyonectria	Ilyonectria estremocensis	92.3	Ilyonectria_estremocensis|JF735320|SH238190.07FU
15562	4	Ascomycota	Lecanoromycetes	Peltigerales	Pannariaceae	Degelia	Degelia plumbea	88.3	Degelia_plumbea|KC618691|SH199575.07FU
15566	2	Ascomycota	Leotiomycetes	Helotiales	unidentified	unidentified	Helotiales sp	83.8	Helotiales_sp|JN889850|SH218285.07FU
15571	1	unidentified	unidentified	unidentified	unidentified	unidentified	Fungi sp	92.9	Fungi_sp|KF675657|SH208597.07FU
15641	1	Ascomycota	Eurotiomycetes	Chaetothyriales	Herpotrichiellaceae	Cladophialophora	Cladophialophora sp	92.9	Cladophialophora_sp|GU083193|SH213261.07FU
15776	2	Basidiomycota	Agaricomycetes	Thelephorales	Thelephoraceae	unidentified	Thelephoraceae sp	94.4	Thelephoraceae_sp|EF619811|SH189476.07FU
15795	2	Basidiomycota	Agaricomycetes	Sebacinales	Sebacinaceae	unidentified	Sebacinaceae sp	97	Sebacinaceae_sp|FR852347|SH214647.07FU
15850	1	Ascomycota	Leotiomycetes	unidentified	unidentified	unidentified	Leotiomycetes sp	95.8	Leotiomycetes_sp|EU113195|SH201702.07FU
15858	1	Basidiomycota	Agaricomycetes	Sebacinales	Sebacinaceae	Sebacina	Sebacina sp	98.5	Sebacina_sp|UDB004927|SH197128.07FU
15910	1	Basidiomycota	Agaricomycetes	Thelephorales	Thelephoraceae	unidentified	unidentified	93.5	Tomentella_sp|JQ991876|SH178498.07FU,Thelephoraceae_sp|UDB004922|SH184626.07FU
15913	2	Basidiomycota	Agaricomycetes	Agaricales	Inocybaceae	Inocybe	Inocybe subporospora	81.5	Inocybe_subporospora|JF908245|SH185206.07FU
15972	1	Ascomycota	Eurotiomycetes	Chaetothyriales	Herpotrichiellaceae	Cladophialophora	Cladophialophora sp	88.4	Cladophialophora_sp|GU083193|SH213261.07FU
15995	1	Ascomycota	Eurotiomycetes	Chaetothyriales	Herpotrichiellaceae	unidentified	Herpotrichiellaceae sp	95.9	Herpotrichiellaceae_sp|KF385366|SH194030.07FU
15998	1	Basidiomycota	Agaricomycetes	Agaricales	Cortinariaceae	unidentified	unidentified	95	Cortinarius_sp|UDB007427|SH188536.07FU,Cortinarius_miwok|JQ906753|SH188550.07FU,Cortinariaceae_sp|UDB014597|SH188628.07FU
16009	3	Basidiomycota	Agaricomycetes	Thelephorales	Thelephoraceae	unidentified	Thelephoraceae sp	94.1	Thelephoraceae_sp|AY833051|SH189389.07FU
16072	1	Ascomycota	Dothideomycetes	unidentified	unidentified	unidentified	Dothideomycetes sp	92.8	Dothideomycetes_sp|FJ440862|SH181862.07FU
16096	2	Ascomycota	Dothideomycetes	Hysteriales	Gloniaceae	Cenococcum	Cenococcum geophilum	93.6	Cenococcum_geophilum|AY394919|SH199612.07FU
16099	1	Basidiomycota	Agaricomycetes	Sebacinales	Sebacinales_Group_B	unidentified	Sebacinales Group B sp	96.2	Sebacinales_Group_B_sp|FN663767|SH180013.07FU
16107	1	Basidiomycota	Agaricomycetes	Thelephorales	Thelephoraceae	Tomentella	Tomentella sp src857	94	Tomentella_sp_src857|DQ974784|SH189541.07FU
16148	1	Ascomycota	Sordariomycetes	Sordariales	unidentified	unidentified	Sordariales sp	81.1	Sordariales_sp|UDB004030|SH213994.07FU
16220	2	Basidiomycota	Agaricomycetes	Sebacinales	Sebacinaceae	unidentified	Sebacinaceae sp	95.5	Sebacinaceae_sp|GU256182|SH214621.07FU
16243	1	Ascomycota	Dothideomycetes	Hysteriales	Gloniaceae	Cenococcum	Cenococcum geophilum	95.9	Cenococcum_geophilum|AY394919|SH199612.07FU
16253	2	Ascomycota	Sordariomycetes	Coniochaetales	Coniochaetaceae	Lecythophora	Lecythophora sp	92.7	Lecythophora_sp|FJ552766|SH181482.07FU
16282	1	Basidiomycota	Agaricomycetes	Trechisporales	Hydnodontaceae	Trechispora	Trechispora sp	81	Trechispora_sp|KF718212|SH199563.07FU
16322	1	Basidiomycota	Agaricomycetes	Thelephorales	Thelephoraceae	unidentified	Thelephoraceae sp	94.9	Thelephoraceae_sp|UDB013698|SH189433.07FU
16339	1	Ascomycota	Sordariomycetes	Hypocreales	Ophiocordycipitaceae	Hirsutella	Hirsutella vermicola	94.9	Hirsutella_vermicola|DQ345592|SH210603.07FU
16366	1	Basidiomycota	Agaricomycetes	Thelephorales	Thelephoraceae	Tomentella	Tomentella sp	95.4	Tomentella_sp|DQ974772|SH177791.07FU
16415	1	Ascomycota	Leotiomycetes	Helotiales	Vibrisseaceae	Phialocephala	Phialocephala fortinii	97.6	Phialocephala_fortinii|AY033087|SH204986.07FU
16440	3	Ascomycota	Leotiomycetes	Helotiales	Incertae_sedis	Scleropezicula	Scleropezicula sp	88.1	Scleropezicula_sp|FM172897|SH194256.07FU
16488	3	Basidiomycota	Agaricomycetes	Thelephorales	Thelephoraceae	Tomentella	Tomentella atramentaria	97.4	Tomentella_atramentaria|UDB016488|SH178632.07FU
16572	1	Basidiomycota	Agaricomycetes	Thelephorales	Thelephoraceae	Tomentella	Tomentella atramentaria	97	Tomentella_atramentaria|UDB016488|SH178632.07FU
16613	3	Basidiomycota	Agaricomycetes	Thelephorales	Thelephoraceae	Tomentella	Tomentella sp	97.5	Tomentella_sp|AY833052|SH221320.07FU
16643	3	Basidiomycota	Agaricomycetes	Agaricales	Cortinariaceae	unidentified	unidentified	98.5	Cortinarius_sp|UDB007427|SH188536.07FU,Cortinarius_miwok|JQ906753|SH188550.07FU,Cortinariaceae_sp|UDB014597|SH188628.07FU
16666	1	Ascomycota	Dothideomycetes	Pleosporales	Lophiostomataceae	Lophiostoma	Lophiostoma cf cynaroidis A33	87.4	Lophiostoma_cf_cynaroidis_A33|JX434669|SH216763.07FU
16672	2	Basidiomycota	Agaricomycetes	Sebacinales	Sebacinaceae	unidentified	unidentified	96	Sebacinaceae_sp|GU256182|SH214621.07FU,Sebacina_flagelliformis|KF000464|SH214608.07FU
16702	1	Basidiomycota	Agaricomycetes	Russulales	Russulaceae	Russula	Russula violeipes	89.8	Russula_violeipes|KF361779|SH191296.07FU
16747	1	Ascomycota	Sordariomycetes	Hypocreales	Incertae_sedis	Ilyonectria	Ilyonectria estremocensis	96.5	Ilyonectria_estremocensis|JF735320|SH238190.07FU
16767	1	Basidiomycota	Agaricomycetes	Russulales	Russulaceae	Lactarius	Lactarius sp	92.1	Lactarius_sp|FJ897203|SH214493.07FU
16776	2	Basidiomycota	Agaricomycetes	Sebacinales	Sebacinaceae	unidentified	Sebacinaceae sp	95.6	Sebacinaceae_sp|GU256183|SH214641.07FU
16828	1	Basidiomycota	Agaricomycetes	Thelephorales	Thelephoraceae	Tomentella	Tomentella sp	97.9	Tomentella_sp|UDB005815|SH177825.07FU
16836	1	Basidiomycota	Agaricomycetes	Russulales	Russulaceae	Lactarius	Lactarius sp	97.6	Lactarius_sp|FJ897203|SH214493.07FU
16838	2	Ascomycota	Sordariomycetes	unidentified	unidentified	unidentified	Sordariomycetes sp	91.3	Sordariomycetes_sp|JQ761658|SH181488.07FU
16870	1	Ascomycota	Sordariomycetes	Hypocreales	Nectriaceae	unidentified	Nectriaceae sp	85.5	Nectriaceae_sp|JX042866|SH198276.07FU
16918	1	Basidiomycota	Cystobasidiomycetes	Cystobasidiales	Cystobasidiaceae	Occultifur	Occultifur sp DMKU SE59	82.1	Occultifur_sp_DMKU_SE59|AB921282|SH194782.07FU
16985	1	Ascomycota	Leotiomycetes	Helotiales	unidentified	unidentified	Helotiales sp	93	Helotiales_sp|JN889850|SH218285.07FU
17024	1	Ascomycota	Eurotiomycetes	Chaetothyriales	unidentified	unidentified	Chaetothyriales sp	94.7	Chaetothyriales_sp|KC818298|SH200285.07FU
17049	1	Basidiomycota	Agaricomycetes	Sebacinales	Sebacinaceae	unidentified	unidentified	95.1	Sebacina_sp|HQ154216|SH214699.07FU,Sebacinaceae_sp|GU256183|SH214641.07FU,Sebacinaceae_sp|HQ445284|SH214631.07FU
17088	2	Ascomycota	Sordariomycetes	Coniochaetales	Coniochaetaceae	Lecythophora	Lecythophora sp	92.7	Lecythophora_sp|FJ552766|SH181482.07FU
17108	1	Ascomycota	Eurotiomycetes	Eurotiales	Trichocomaceae	Aspergillus	unidentified	84	Aspergillus_cibarius|JQ918177|SH179237.07FU,Aspergillus_amstelodami|AJ853761|SH082533.07FU,Aspergillus_ruber|EF652066|SH321019.07FU
17133	1	Ascomycota	Eurotiomycetes	Chaetothyriales	unidentified	unidentified	Chaetothyriales sp	95	Chaetothyriales_sp|EU888622|SH193968.07FU
17138	1	Basidiomycota	Agaricomycetes	Russulales	Russulaceae	Lactarius	Lactarius sp	98	Lactarius_sp|FJ897203|SH214493.07FU
17147	1	Basidiomycota	Agaricomycetes	Thelephorales	Thelephoraceae	Tomentella	Tomentella alpina	93.5	Tomentella_alpina|EF655702|SH177861.07FU
17243	2	Ascomycota	Eurotiomycetes	Eurotiales	Trichocomaceae	Penicillium	Penicillium canariense	96.2	Penicillium_canariense|AF481121|SH237710.07FU
17256	1	Ascomycota	Eurotiomycetes	Chaetothyriales	Herpotrichiellaceae	Cladophialophora	Cladophialophora sp	92.1	Cladophialophora_sp|GU083193|SH213261.07FU
17270	2	Basidiomycota	Agaricomycetes	Thelephorales	Thelephoraceae	Tomentella	Tomentella sp	94.2	Tomentella_sp|KF514700|SH184518.07FU
17295	2	Basidiomycota	Agaricomycetes	Thelephorales	Thelephoraceae	Tomentella	Tomentella sp	94.3	Tomentella_sp|KF514700|SH184518.07FU
17303	2	Ascomycota	Dothideomycetes	unidentified	unidentified	unidentified	unidentified	91.8	Dothideomycetes_sp|FJ440862|SH181862.07FU,Hysteriales_sp|KF060171|SH181860.07FU
17329	2	Basidiomycota	Agaricomycetes	Agaricales	Cortinariaceae	Cortinarius	Cortinarius sp	88.1	Cortinarius_sp|JF506747|SH222639.07FU
17377	1	Basidiomycota	Agaricomycetes	Sebacinales	Sebacinaceae	Sebacina	Sebacina sp	94.7	Sebacina_sp|FR852337|SH104969.07FU
17433	1	Ascomycota	Eurotiomycetes	Chaetothyriales	unidentified	unidentified	Chaetothyriales sp	96.9	Chaetothyriales_sp|KC818298|SH200285.07FU
17519	1	Basidiomycota	Agaricomycetes	Thelephorales	Thelephoraceae	unidentified	Thelephoraceae sp	94.8	Thelephoraceae_sp|FR852184|SH189510.07FU
17538	1	unidentified	unidentified	unidentified	unidentified	unidentified	Fungi sp	85.1	Fungi_sp|JN889807|SH204498.07FU
17548	1	Ascomycota	Eurotiomycetes	Eurotiales	Trichocomaceae	Penicillium	unidentified	96.6	Penicillium_shearii|AF033420|SH205215.07FU,Penicillium_roseopurpureum|GU944605|SH194609.07FU
17560	3	Basidiomycota	Agaricomycetes	Thelephorales	Thelephoraceae	Tomentella	Tomentella sp	93.9	Tomentella_sp|KF514700|SH184518.07FU
17665	1	Ascomycota	Pezizomycetes	Pezizales	unidentified	unidentified	Pezizales sp	82.4	Pezizales_sp|KF604908|SH208006.07FU
17666	1	Ascomycota	Dothideomycetes	Capnodiales	unidentified	unidentified	Capnodiales sp	94.4	Capnodiales_sp|JF691278|SH202792.07FU
17668	1	Basidiomycota	Agaricomycetes	Thelephorales	Thelephoraceae	Tomentella	Tomentella atramentaria	96.2	Tomentella_atramentaria|UDB016488|SH178632.07FU
17773	2	Basidiomycota	Agaricomycetes	Thelephorales	Thelephoraceae	Tomentella	Tomentella sp	95.8	Tomentella_sp|UDB005815|SH177825.07FU
17795	1	Basidiomycota	Agaricomycetes	Thelephorales	Thelephoraceae	Tomentella	Tomentella sp	96.2	Tomentella_sp|UDB013641|SH177907.07FU
17810	1	Ascomycota	Dothideomycetes	Pleosporales	Lophiostomataceae	Lophiostoma	Lophiostoma cf cynaroidis A33	97.7	Lophiostoma_cf_cynaroidis_A33|JX434669|SH216763.07FU
17902	2	Basidiomycota	Agaricomycetes	Agaricales	Cortinariaceae	Cortinarius	Cortinarius sp	86.8	Cortinarius_sp|UDB005698|SH188543.07FU
17914	3	Basidiomycota	Agaricomycetes	Agaricales	Entolomataceae	Entoloma	Entoloma sordidulum	97.8	Entoloma_sordidulum|KC710119|SH181008.07FU
17930	1	Ascomycota	Dothideomycetes	unidentified	unidentified	unidentified	unidentified	92.3	Dothideomycetes_sp|FJ440862|SH181862.07FU,Hysteriales_sp|KF060171|SH181860.07FU
17984	1	Basidiomycota	Agaricomycetes	Thelephorales	Thelephoraceae	Tomentella	Tomentella sp	97	Tomentella_sp|DQ150115|SH177817.07FU
18008	1	Ascomycota	Eurotiomycetes	Eurotiales	Trichocomaceae	Aspergillus	Aspergillus amstelodami	85.2	Aspergillus_amstelodami|AJ853761|SH082533.07FU
18065	1	Ascomycota	Eurotiomycetes	Eurotiales	Trichocomaceae	Penicillium	Penicillium malmesburiense	96.6	Penicillium_malmesburiense|JX140743|SH182516.07FU
18072	1	Basidiomycota	Agaricomycetes	Thelephorales	Thelephoraceae	Tomentella	Tomentella sp	95.7	Tomentella_sp|FR852181|SH177892.07FU
18102	1	Ascomycota	Pezizomycetes	Pezizales	Tuberaceae	Tuber	Tuber sp	94.3	Tuber_sp|FM205691|SH216317.07FU
18157	2	Basidiomycota	Agaricomycetes	Agaricales	Cortinariaceae	Cortinarius	Cortinarius sp	90.6	Cortinarius_sp|HE687038|SH188580.07FU
18298	1	Ascomycota	Eurotiomycetes	Chaetothyriales	unidentified	unidentified	Chaetothyriales sp	94.7	Chaetothyriales_sp|KC818298|SH200285.07FU
18424	1	unidentified	unidentified	unidentified	unidentified	unidentified	Fungi sp	92.8	Fungi_sp|KF675657|SH208597.07FU
18434	1	Basidiomycota	Agaricomycetes	Russulales	Russulaceae	Russula	Russula sp	97.6	Russula_sp|UDB005834|SH202443.07FU
18445	1	Basidiomycota	Agaricomycetes	Thelephorales	Thelephoraceae	Tomentella	Tomentella sp	94.5	Tomentella_sp|UDB013641|SH177907.07FU
18455	1	Basidiomycota	Agaricomycetes	Russulales	Russulaceae	Russula	Russula sp	93.9	Russula_sp|DQ990846|SH218427.07FU
18488	1	Ascomycota	Eurotiomycetes	Eurotiales	Trichocomaceae	Penicillium	Penicillium restrictum	98.1	Penicillium_restrictum|AF033457|SH331610.07FU
18592	1	Ascomycota	Leotiomycetes	Helotiales	unidentified	unidentified	Helotiales sp	98.5	Helotiales_sp|GQ996148|SH181096.07FU
18654	1	Basidiomycota	Agaricomycetes	Thelephorales	Thelephoraceae	Tomentella	Tomentella sp	92.5	Tomentella_sp|KF514700|SH184518.07FU
18669	1	Ascomycota	Eurotiomycetes	Eurotiales	Trichocomaceae	Penicillium	Penicillium klebahnii	88.7	Penicillium_klebahnii|AF033432|SH086673.07FU
18687	1	Basidiomycota	Agaricomycetes	Thelephorales	Thelephoraceae	Tomentella	Tomentella atramentaria	97.9	Tomentella_atramentaria|UDB016488|SH178632.07FU
18711	2	Basidiomycota	Agaricomycetes	Thelephorales	Thelephoraceae	Tomentella	Tomentella atramentaria	94.9	Tomentella_atramentaria|UDB016488|SH178632.07FU
18792	2	Basidiomycota	Agaricomycetes	Russulales	Russulaceae	Russula	Russula sp	87.9	Russula_sp|JX987767|SH190344.07FU
18939	1	Basidiomycota	Agaricomycetes	Thelephorales	Thelephoraceae	Tomentella	Tomentella atramentaria	94.4	Tomentella_atramentaria|UDB016488|SH178632.07FU
18968	1	Basidiomycota	Agaricomycetes	Sebacinales	Sebacinaceae	unidentified	Sebacinaceae sp	96.6	Sebacinaceae_sp|HQ445284|SH214631.07FU
19007	1	Basidiomycota	Agaricomycetes	Russulales	Russulaceae	Russula	Russula sp	97.8	Russula_sp|DQ990846|SH218427.07FU
19063	1	Ascomycota	Dothideomycetes	Hysteriales	Gloniaceae	Cenococcum	Cenococcum geophilum	83.1	Cenococcum_geophilum|AY394919|SH199612.07FU
19070 pH	3	Ascomycota	Eurotiomycetes	Eurotiales	Trichocomaceae	Paecilomyces	Paecilomyces sp	99.5	Paecilomyces_sp|JN545823|SH217936.07FU
19152	2	Basidiomycota	Agaricomycetes	Agaricales	Inocybaceae	Inocybe	Inocybe sp	82.9	Inocybe_sp|UDB005786|SH208567.07FU
19217	1	Ascomycota	Sordariomycetes	Hypocreales	Nectriaceae	unidentified	Nectriaceae sp	85.5	Nectriaceae_sp|JX042866|SH198276.07FU
19238	1	Basidiomycota	Agaricomycetes	Sebacinales	Sebacinaceae	Sebacina	Sebacina sp	95.6	Sebacina_sp|UDB016419|SH214601.07FU
19353	1	Ascomycota	Sordariomycetes	Hypocreales	Clavicipitaceae	Metacordyceps	Metacordyceps sp	93.6	Metacordyceps_sp|HE605243|SH193551.07FU
19379	1	Ascomycota	Leotiomycetes	Helotiales	Incertae_sedis	Scleropezicula	Scleropezicula sp	87	Scleropezicula_sp|FM172897|SH194256.07FU
19502	1	Basidiomycota	Agaricomycetes	Thelephorales	Thelephoraceae	Tomentella	Tomentella sp	97	Tomentella_sp|DQ150115|SH177817.07FU
19534	2	Basidiomycota	Agaricomycetes	Thelephorales	Thelephoraceae	Thelephora	Thelephora sp	94.9	Thelephora_sp|HQ445205|SH184563.07FU
19604	1	Basidiomycota	Agaricomycetes	Russulales	Russulaceae	unidentified	Russulaceae sp	97.4	Russulaceae_sp|DQ061874|SH187182.07FU
19617	1	Basidiomycota	Agaricomycetes	Thelephorales	Thelephoraceae	unidentified	Thelephoraceae sp	94.4	Thelephoraceae_sp|HQ336665|SH177948.07FU
19629	1	Ascomycota	Leotiomycetes	Helotiales	unidentified	unidentified	Helotiales sp	91.9	Helotiales_sp|AB089661|SH203527.07FU
19646	1	Ascomycota	Dothideomycetes	Pleosporales	Incertae_sedis	Peyronellaea	Peyronellaea sancta	93	Peyronellaea_sancta|FJ427063|SH408326.07FU
19734	2	Ascomycota	Leotiomycetes	unidentified	unidentified	unidentified	Leotiomycetes sp	94.3	Leotiomycetes_sp|EU113195|SH201702.07FU
19744	1	Basidiomycota	Agaricomycetes	Thelephorales	Thelephoraceae	unidentified	unidentified	93.5	Thelephoraceae_sp|JN197719|SH184541.07FU,Tomentella_alpina|EF655702|SH177861.07FU
19818	1	Basidiomycota	Agaricomycetes	Thelephorales	Thelephoraceae	Tomentella	Tomentella sp	95.3	Tomentella_sp|FR852139|SH217407.07FU
19825	2	Basidiomycota	Agaricomycetes	Russulales	Russulaceae	unidentified	Russulaceae sp	91.7	Russulaceae_sp|FJ454968|SH190572.07FU
19827	1	Ascomycota	Leotiomycetes	Helotiales	unidentified	unidentified	Helotiales sp	90.8	Helotiales_sp|JN889850|SH218285.07FU
19887	1	Basidiomycota	Agaricomycetes	Thelephorales	Thelephoraceae	Tomentella	Tomentella sp src857	93.2	Tomentella_sp_src857|DQ974784|SH189541.07FU
20069	1	Ascomycota	Eurotiomycetes	Eurotiales	Trichocomaceae	Penicillium	Penicillium cf parviverrucosum CMV 2013	97.1	Penicillium_cf_parviverrucosum_CMV_2013|JX091459|SH182493.07FU
20314	1	Ascomycota	Eurotiomycetes	Chaetothyriales	Herpotrichiellaceae	Exophiala	Exophiala salmonis	99.6	Exophiala_salmonis|AF050274|SH197651.07FU
20992	1	Basidiomycota	Cystobasidiomycetes	Cystobasidiales	Cystobasidiaceae	Occultifur	Occultifur sp DMKU SE59	83.6	Occultifur_sp_DMKU_SE59|AB921282|SH194782.07FU
21130	1	Ascomycota	Sordariomycetes	Incertae_sedis	Plectosphaerellaceae	Gibellulopsis	Gibellulopsis sp YH 2012	83.1	Gibellulopsis_sp_YH_2012|KC287233|SH219562.07FU
21280	2	Basidiomycota	Agaricomycetes	Russulales	Russulaceae	unidentified	Russulaceae sp	94.3	Russulaceae_sp|GU256186|SH190574.07FU
21817	1	Ascomycota	Eurotiomycetes	Chaetothyriales	Herpotrichiellaceae	Cladophialophora	Cladophialophora sp	83.5	Cladophialophora_sp|GU083193|SH213261.07FU
21927	1	Ascomycota	Dothideomycetes	Hysteriales	unidentified	unidentified	Hysteriales sp	92.3	Hysteriales_sp|KF060171|SH181860.07FU
22020	1	Ascomycota	Dothideomycetes	Pleosporales	Lophiostomataceae	Lophiostoma	Lophiostoma cf cynaroidis A33	87.9	Lophiostoma_cf_cynaroidis_A33|JX434669|SH216763.07FU
22316	2	Ascomycota	Leotiomycetes	Helotiales	unidentified	unidentified	Helotiales sp	96	Helotiales_sp|GQ221644|SH205740.07FU
22436	1	Basidiomycota	Agaricomycetes	Thelephorales	Thelephoraceae	unidentified	Thelephoraceae sp	93.3	Thelephoraceae_sp|UDB008833|SH184607.07FU
22680	1	Ascomycota	Eurotiomycetes	Eurotiales	Trichocomaceae	Penicillium	Penicillium restrictum	95.1	Penicillium_restrictum|AF033457|SH331610.07FU
22711	1	Ascomycota	Eurotiomycetes	Eurotiales	Trichocomaceae	Penicillium	Penicillium nodositatum	94.8	Penicillium_nodositatum|KC790403|SH200570.07FU
23221	1	Ascomycota	Leotiomycetes	Incertae_sedis	Myxotrichaceae	Oidiodendron	Oidiodendron griseum	92.1	Oidiodendron_griseum|AF062793|SH216992.07FU
23225	1	Ascomycota	Eurotiomycetes	Chaetothyriales	Herpotrichiellaceae	Cladophialophora	Cladophialophora chaetospira	87.3	Cladophialophora_chaetospira|EU035405|SH213263.07FU
23299	1	Ascomycota	Leotiomycetes	Incertae_sedis	Myxotrichaceae	Oidiodendron	Oidiodendron maius	97	Oidiodendron_maius|AF062798|SH216987.07FU
23510	1	Basidiomycota	Agaricomycetes	Agaricales	Cortinariaceae	Cortinarius	Cortinarius sp	96.3	Cortinarius_sp|JF506747|SH222639.07FU
23526	1	Basidiomycota	Agaricomycetes	Sebacinales	Sebacinaceae	Sebacina	Sebacina sp	97.6	Sebacina_sp|UDB016419|SH214601.07FU
23925	1	Ascomycota	Dothideomycetes	unidentified	unidentified	unidentified	unidentified	90.3	Dothideomycetes_sp|FJ440862|SH181862.07FU,Hysteriales_sp|KF060171|SH181860.07FU
23978	1	Ascomycota	Eurotiomycetes	Eurotiales	Trichocomaceae	Aspergillus	Aspergillus amstelodami	81.8	Aspergillus_amstelodami|AJ853761|SH082533.07FU
23991	1	Basidiomycota	Agaricomycetes	Agaricales	Cortinariaceae	Cortinarius	Cortinarius decipiens var. atrocoeruleus	95.3	Cortinarius_decipiens_var._atrocoeruleus|FN428992|SH248762.07FU
24305	1	Basidiomycota	Agaricomycetes	Russulales	Russulaceae	Russula	Russula odorata	95.5	Russula_odorata|JN944010|SH187357.07FU
24941	1	Zygomycota	Incertae_sedis	Mortierellales	Mortierellaceae	Mortierella	Mortierella amoeboidea	95.2	Mortierella_amoeboidea|HQ630346|SH183634.07FU
24983	1	Basidiomycota	Cystobasidiomycetes	Cystobasidiales	Cystobasidiaceae	Occultifur	Occultifur sp DMKU SE59	88.5	Occultifur_sp_DMKU_SE59|AB921282|SH194782.07FU
25093	2	Ascomycota	Lecanoromycetes	Peltigerales	Pannariaceae	Degelia	Degelia plumbea	89.3	Degelia_plumbea|KC618691|SH199575.07FU
25521	1	Ascomycota	Sordariomycetes	Coniochaetales	Coniochaetaceae	Lecythophora	Lecythophora sp	94.2	Lecythophora_sp|FJ552766|SH181482.07FU
25740	1	Ascomycota	Eurotiomycetes	Chaetothyriales	Incertae_sedis	Staninwardia	Staninwardia suttonii	84.9	Staninwardia_suttonii|KF442511|SH219226.07FU
25743	2	Basidiomycota	Agaricomycetes	Agaricales	Cortinariaceae	Cortinarius	Cortinarius sp	84.4	Cortinarius_sp|UDB005698|SH188543.07FU
25843	1	Basidiomycota	Cystobasidiomycetes	Cystobasidiales	Cystobasidiaceae	Occultifur	Occultifur sp DMKU SE59	82.4	Occultifur_sp_DMKU_SE59|AB921282|SH194782.07FU
25875	1	unidentified	unidentified	unidentified	unidentified	unidentified	Fungi sp	92.8	Fungi_sp|KF675657|SH208597.07FU
25890	1	Ascomycota	unidentified	unidentified	unidentified	unidentified	Ascomycota sp	84.2	Ascomycota_sp|AY559370|SH200262.07FU
26122	1	Basidiomycota	Agaricomycetes	Russulales	Russulaceae	Russula	Russula odorata	96.4	Russula_odorata|JN944010|SH187357.07FU
26178	1	Ascomycota	Eurotiomycetes	Chaetothyriales	Herpotrichiellaceae	unidentified	Herpotrichiellaceae sp	93.2	Herpotrichiellaceae_sp|KF385366|SH194030.07FU
26186	1	Ascomycota	Dothideomycetes	Hysteriales	Gloniaceae	Cenococcum	uncultured Cenococcum	83.3	uncultured_Cenococcum|AB636435|SH199617.07FU
26453	1	Ascomycota	Dothideomycetes	Capnodiales	unidentified	unidentified	Capnodiales sp	86.3	Capnodiales_sp|KC222703|SH211789.07FU
27160	1	Ascomycota	Eurotiomycetes	Eurotiales	Trichocomaceae	Penicillium	Penicillium nodositatum	93.4	Penicillium_nodositatum|KC790403|SH200570.07FU
27591	1	Ascomycota	Eurotiomycetes	Eurotiales	Trichocomaceae	Penicillium	Penicillium restrictum	97.1	Penicillium_restrictum|AF033457|SH331610.07FU
27973	1	Ascomycota	Leotiomycetes	Helotiales	Dermateaceae	Cryptosporiopsis	Cryptosporiopsis brunnea	93.5	Cryptosporiopsis_brunnea|AF149074|SH201603.07FU
28097	1	Basidiomycota	Agaricomycetes	Thelephorales	Thelephoraceae	Tomentella	Tomentella sp	95.7	Tomentella_sp|DQ974772|SH177791.07FU
28170	1	Basidiomycota	Agaricomycetes	Thelephorales	Thelephoraceae	Tomentella	Tomentella atramentaria	94	Tomentella_atramentaria|UDB016488|SH178632.07FU
28474	1	Ascomycota	unidentified	unidentified	unidentified	unidentified	Ascomycota sp	88.4	Ascomycota_sp|DQ421058|SH200238.07FU
1 All significant fungal indicator species are in bold (see Table S5 and S6 for details)
1 Reference corresponding to the best hit. In case of co-best hits with different references, the different reference are indicated and the environmental sequence is assigned to the last-common ancestor of the co-best hits.
For each reference, INSD (GenBank, EMBL, DDBJ databases) and SH (unite-based Species Hypothesis) accession numbers are indicated
