# Supplementary material for: Habitat- and soil-related drivers of the root-associated fungal community of Quercus suber in the Northern Moroccan forest
Source: PLoS One. 2017 Nov 20;12(11):e0187758. doi: 10.1371/journal.pone.0187758 (PMC5695781; doi:10.1371/journal.pone.0187758)
Supplement: S4 Table — (XLSX) [file pone.0187758.s005.xlsx]

## Sheet: Feuille1
Table S4. Soil parameters in the Moroccan cork oak forest
Sample	Habitat	plot	pH	Total N	Total C	C:N ratio	Total P	Available P	Mg_%	Na_%	K_%	Cation Exchange Capacity
				%	%		mg / kg	mg / kg	meq %	meq %	meq %	meq %
Q10	Maâmora	P4	5.07	0.134	2.273	16.963	127	13	0.4	0.08	0.14	4.73
Q11	Maâmora	P4	5.07	0.134	2.273	16.963	127	13	0.4	0.08	0.14	4.73
Q12	Maâmora	P4	5.07	0.134	2.273	16.963	127	13	0.4	0.08	0.14	4.73
Q13	Maâmora	P5	4.97	0.177	2.764	15.616	109	14	0.54	0.11	0.18	4.63
Q14	Maâmora	P5	4.97	0.177	2.764	15.616	109	14	0.54	0.11	0.18	4.63
Q15	Maâmora	P5	4.97	0.177	2.764	15.616	109	14	0.54	0.11	0.18	4.63
Q16	Maâmora	P6	4.97	0.15	2.354	15.693	108	13	0.59	0.14	0.21	4.78
Q17	Maâmora	P6	4.97	0.15	2.354	15.693	108	13	0.59	0.14	0.21	4.78
Q18	Maâmora	P6	4.97	0.15	2.354	15.693	108	13	0.59	0.14	0.21	4.78
Q19	Benslimane	P7	6.35	0.327	4.876	14.911	566	17	2.03	0.18	0.56	16.68
Q20	Benslimane	P7	6.35	0.327	4.876	14.911	566	17	2.03	0.18	0.56	16.68
Q21	Benslimane	P7	6.35	0.327	4.876	14.911	566	17	2.03	0.18	0.56	16.68
Q22	Benslimane	P8	6.59	0.423	6.251	14.778	442	19	2.76	0.23	0.79	21.44
Q23	Benslimane	P8	6.59	0.423	6.251	14.778	442	19	2.76	0.23	0.79	21.44
Q24	Benslimane	P8	6.59	0.423	6.251	14.778	442	19	2.76	0.23	0.79	21.44
Q25	Benslimane	P9	6.27	0.18	2.681	14.894	461	10	1.42	0.13	0.41	11.49
Q26	Benslimane	P9	6.27	0.18	2.681	14.894	461	10	1.42	0.13	0.41	11.49
Q27	Benslimane	P9	6.27	0.18	2.681	14.894	461	10	1.42	0.13	0.41	11.49
Q46	Chefchaoun	P16	5.47	0.271	4.786	17.661	706	39	3.89	0.21	0.77	24.29
Q47	Chefchaoun	P16	5.47	0.271	4.786	17.661	706	39	3.89	0.21	0.77	24.29
Q48	Chefchaoun	P16	5.47	0.271	4.786	17.661	706	39	3.89	0.21	0.77	24.29
Q49	Chefchaoun	P17	6.04	0.25	4.393	17.572	737	50	4.38	0.34	0.75	21.28
Q50	Chefchaoun	P17	6.04	0.25	4.393	17.572	737	50	4.38	0.34	0.75	21.28
Q51	Chefchaoun	P17	6.04	0.25	4.393	17.572	737	50	4.38	0.34	0.75	21.28
Q52	Chefchaoun	P18	5.72	0.253	4.702	18.585	669	38	3.55	0.16	0.63	23.34
Q53	Chefchaoun	P18	5.72	0.253	4.702	18.585	669	38	3.55	0.16	0.63	23.34
Q54	Chefchaoun	P18	5.72	0.253	4.702	18.585	669	38	3.55	0.16	0.63	23.34
