# Supplementary material for: Habitat- and soil-related drivers of the root-associated fungal community of Quercus suber in the Northern Moroccan forest
Source: PLoS One. 2017 Nov 20;12(11):e0187758. doi: 10.1371/journal.pone.0187758 (PMC5695781; doi:10.1371/journal.pone.0187758)
Supplement: S5 Table — (XLSX) [file pone.0187758.s006.xlsx]

## Sheet: Feuil1
Table S5. Correlation coefficient between soil physical-chemical parameters among Moroccan cork oak habitats
	pH	Total N	Total C	C:N ratio	Total P	Available P	Mg_%	Na_%	K_%	Cation Exchange Capacity
		%	%		mg / kg	mg / kg	meq %	meq %	meq %	meq %
Total N	0.769 ***1,2
Total C	0.702 ***	0.965 ***
C:N ratio	- 0.331 NS	- 0.192 NS	0.067 NS
Total P	0.625 ***	0.557 **	0.700 **	0.429 *
Available P	0.150 NS	0.277 NS	0.497 **	0.774 **	0.790 ***
Mg_%	0.496 **	0.582 **	0.751 ***	0.545 **	0.938 ***	0.913 **
Na_%	0.530 **	0.572 **	0.652 ***	0.225 NS	0.725 ***	0.772 ***	0.836 ***
K_%	0.707 ***	0.814 ***	0.904 ***	0.245 NS	0.895 ***	0.712 ***	0.931 ***	0.814 ***
Cation Exchange Capacity	0.625 ***	0.742 ***	0.875 ***	0.406 *	0.933 ***	0.764 ***	0.951 ***	0.719 ***	0.972 ***
1 ‘***’ corresponds to P < 0.001; ‘**’ P < 0.01; ‘*’ P < 0.05; ‘NS’ P > 0.05.
2 Strong correlation coefficient (0.75) are indicated in red color.
